# Supplementary material for: Agro-morphological and metabolomics analysis of low nitrogen stress response in Axonopus compressus
Source: AoB Plants. 2021 May 7;13(4):plab022. doi: 10.1093/aobpla/plab022 (PMC8256886; doi:10.1093/aobpla/plab022)
Supplement: plab022_suppl_Supplementary_Table_S1 [file plab022_suppl_supplementary_table_s1.xlsx]

## Sheet: All
Table S1: Metabolome profile in carpet grass samples under normal (CK) low nitrogen (LN) stress conditions.
Sr. No.	Index	£ Type	Q1 (Da)	Q3 (Da)	Molecular Weight (Da)	Formula	Ionization model	Compounds	Class I	Class II	Level	CK1 Vs LN1	CK2 Vs LN2	CK3 Vs LN3	KEGG mapp
1	pmb1096	CONS	118.07	91	117.058	C8H7N	[M+H]+	Indole	Alkaloids	Plumerane	A				ko00380,ko00400,ko00402,ko01100,ko01110
2	mws0191	CONS	118.09	59	117.079	C5H11NO2	[M+H]+	Betaine*	Alkaloids	Alkaloids	A				ko00260,ko01100,ko02010
3	pmp001287	DAM-S	120.08	103.05	119.073	C8H9N	[M+H]+	N-Benzylmethylene isomethylamine	Alkaloids	Alkaloids	A	down	down		--
4	pmp001198	DAM-S	132.1	57.1	131.095	C6H13NO2	[M+H]+	6-Deoxyfagomine*	Alkaloids	Alkaloids	A	down	down		--
5	pmb0374	CONS	136.06	118.9	135.054	C5H5N5	[M+H]+	2-Aminopurine*	Alkaloids	Alkaloids	A				--
6	Lmgp000659	CONS	136.08	91.05	135.068	C8H9NO	[M+H]+	2-Phenylacetamide	Alkaloids	Alkaloids	B				ko00360,ko01100
7	pme2268	CONS	138.05	94.07	137.048	C7H7NO2	[M+H]+	Trigonelline	Alkaloids	Alkaloids	A				ko00760
8	MA10074217	DAM-S	144.05	115.04	145.053	C9H7NO	[M-H]-	4-Hydroxyquinoline*	Alkaloids	Quinoline alkaloids	B		down	down	--
9	mws0103	DAM-S	146.06	91	145.053	C9H7NO	[M+H]+	Indole-3-carboxaldehyde*	Alkaloids	Plumerane	A			down	--
10	mws0005	DAM-R	161.11	144	160.1	C10H12N2	[M+H]+	Tryptamine	Alkaloids	Plumerane	A	down	down	down	ko00380,ko00901,ko01100,ko01110
11	mws1417	DAM-S	160.04	116	161.048	C9H7NO2	[M-H]-	Indole-3-carboxylic acid*	Alkaloids	Plumerane	A			down	--
12	mws0102	DAM-S	160.04	116	161.048	C9H7NO2	[M-H]-	Indole-5-carboxylic acid*	Alkaloids	Plumerane	A			down	--
13	mws1105	DAM-R	175.12	130	174.116	C11H14N2	[M+H]+	Gramine	Alkaloids	Alkaloids	B	down	down	down	--
14	mws2591	CONS	182.04	80.05	181.145	C8H7NO4	[M+H]+	2,4-Dihydroxy-1,4-benzoxazin-3-one(DIBOA)	Alkaloids	Alkaloids	B				ko00402,ko01110
15	Hmcp003783	DAM-S	211.09	193.07	210.079	C13H10N2O	[M+H]+	1-Acetyl-β-carboline	Alkaloids	Alkaloids	A		down	down	--
16	Hmcp002354	CONS	227.13	121.01	226.114	C14H14N2O	[M+H]+	Crenatine	Alkaloids	Plumerane	A				--
17	pmb0490	DAM-S	235.14	147.04	234.137	C13H18N2O2	[M+H]+	p-Coumaroylputrescine	Alkaloids	Phenolamine	A		down		ko00330,ko01100
18	Lmhp002772	DAM-S	249.16	147.04	248.152	C14H20N2O2	[M+H]+	p-Coumaroylcadaverine	Alkaloids	Phenolamine	B			down	--
19	Lmlp003161	CONS	265.15	177.06	264.147	C14H20N2O3	[M+H]+	N-Feruloylputrescine	Alkaloids	Phenolamine	B				ko00330,ko01100
20	Lmhp003013	DAM-S	279.17	177.05	278.163	C15H22N2O3	[M+H]+	N-Feruloyl-Cadaverine*	Alkaloids	Phenolamine	B		down		--
21	Lmhp002501	DAM-S	281.15	177.05	280.142	C14H20N2O4	[M+H]+	N-Feruloylhydroxyputrescine	Alkaloids	Phenolamine	B	down	down		--
22	pmb0496	DAM-S	307.18	177.05	306.169	C15H22N4O3	[M+H]+	N-Feruloylagmatine	Alkaloids	Phenolamine	A		down	down	ko00330,ko01100
23	mws0983	CONS	326.31	62.06	325.298	C20H39NO2	[M+H]+	N-Oleoylethanolamine	Alkaloids	Alkaloids	B				--
24	Hmlp002408	CONS	328.1	148.03	327.095	C14H17NO8	[M+H]+	HBOA-2-O-glucoside	Alkaloids	Alkaloids	B				--
25	pmb2211	DAM-S	343.3	240.7	342.288	C19H38N2O3	[M+H]+	Cocamidopropyl betaine	Alkaloids	Alkaloids	A		up		--
26	pmb0064	CONS	374.11	198.08	373.101	C15H19NO10	[M+H]+	DIMBOA glucoside	Alkaloids	Alkaloids	B				ko00402
27	Lmhp005550	CONS	441.2	177.05	440.195	C24H28N2O6	[M+H]+	N,N'-Diferuloylputrescine	Alkaloids	Phenolamine	B				--
28	Lmlp001118	CONS	448.2	286.15	447.189	C23H29NO8	[M+H]+	3'-Glucosyl-6,7-dihydroxy-N-methyl-benzyltetrahydroisoquinoline	Alkaloids	Alkaloids	A				--
29	Lmhp005872	CONS	455.22	177.05	454.21	C25H30N2O6	[M+H]+	Diferuloylcadaverine	Alkaloids	Phenolamine	B				--
30	pmb1912	CONS	474.17	327	473.166	C20H23N7O7	[M+H]+	10-Formyltetrahydrofuran	Alkaloids	Alkaloids	A				ko00670,ko00970,ko01100,ko01200
31	mws1138	DAM-S	551.15	303.04	550.143	C24H26N2O13	[M+H]+	Betanin (Betanidin-5-O-glucoside)	Alkaloids	Alkaloids	A	up		up	ko00965,ko01110
32	Xmzn007677	CONS	580.36	506.33	581.264	C33H35N5O5	[M-H]-	Ergotamine	Alkaloids	Alkaloids	B				ko01110
33	pmp001275	CONS	672.42	331.29	671.409	C31H61O14N	[M+H]+	3-Hydroxypropyl palmitate glc-glucosamine	Alkaloids	Alkaloids	A				--
34	pme3033	DAM-R	104.07	86	103.063	C4H9NO2	[M+H]+	N,N-Dimethylglycine*	Amino acids and derivatives	Amino acids and derivatives	B	down	down	down	ko00260,ko01100
35	pme3017	CONS	104.07	58	103.063	C4H9NO2	[M+H]+	2-Aminoisobutyric acid*	Amino acids and derivatives	Amino acids and derivatives	B				--
36	pme0010	CONS	106	60	105.043	C3H7NO3	[M+H]+	L-Serine	Amino acids and derivatives	Amino acids and derivatives	B				ko00260,ko00261,ko00270,ko00460,ko00600,ko00630,ko00920,ko00970,ko01100,ko01110,ko01200,ko01230,ko01502,ko02010
37	pme2122	CONS	112.09	95	111.08	C5H9N3	[M+H]+	Histamine	Amino acids and derivatives	Amino acids and derivatives	B				ko00340,ko01100,ko01110
38	pme0006	DAM-S	116.07	70.1	115.063	C5H9NO2	[M+H]+	L-Proline	Amino acids and derivatives	Amino acids and derivatives	B		down		ko00330,ko00332,ko00970,ko01100,ko01110,ko01230,ko02010
39	pme3193	CONS	116.04	74	117.043	C4H7NO3	[M-H]-	N-Acetyl-L-glycine	Amino acids and derivatives	Amino acids and derivatives	B				--
40	mws0256	DAM-S	118.09	72.1	117.079	C5H11NO2	[M+H]+	L-Valine*	Amino acids and derivatives	Amino acids and derivatives	A	down	down		ko00280,ko00290,ko00311,ko00460,ko00770,ko00966,ko00970,ko01100,ko01110,ko01210,ko01230,ko02010
41	pme0120	DAM-S	118.09	101	117.079	C5H11NO2	[M+H]+	5-Aminovaleric acid*	Amino acids and derivatives	Amino acids and derivatives	B	down	down		ko00310,ko00330,ko01100
42	mws0230	DAM-S	120.07	74	119.058	C4H9NO3	[M+H]+	L-Threonine	Amino acids and derivatives	Amino acids and derivatives	B		down		ko00260,ko00261,ko00290,ko00860,ko00970,ko01100,ko01110,ko01230,ko02010
43	pme0195	DAM-S	120.02	62	121.02	C3H7NO2S	[M-H]-	L-Cysteine	Amino acids and derivatives	Amino acids and derivatives	B		down	down	ko00260,ko00270,ko00311,ko00332,ko00430,ko00460,ko00480,ko00730,ko00770,ko00920,ko00970,ko01100,ko01110,ko01200,ko01230,ko04122
44	mws0263	CONS	128.04	82.03	129.043	C5H7NO3	[M-H]-	5-Oxo-L-Proline	Amino acids and derivatives	Amino acids and derivatives	A				ko00480,ko01100
45	ML10181668	DAM-S	130.09	84.08	129.079	C6H11NO2	[M+H]+	Cycloleucine*	Amino acids and derivatives	Amino acids and derivatives	A		down		--
46	Rfmb319	DAM-S	130.09	84.08	129.079	C6H11NO2	[M+H]+	Pipecolic acid*	Amino acids and derivatives	Amino acids and derivatives	B			down	ko00310,ko00960,ko01100,ko01110
47	mws0712	DAM-S	130.05	86	131.058	C5H9NO3	[M-H]-	N-Propionylglycine*	Amino acids and derivatives	Amino acids and derivatives	B		down		--
48	mws0216	DAM-S	132.07	86	131.058	C5H9NO3	[M+H]+	Trans-4-Hydroxy-L-proline*	Amino acids and derivatives	Amino acids and derivatives	A		down		ko00330,ko01100,ko02010
49	mws0227	DAM-S	132.1	86.2	131.095	C6H13NO2	[M+H]+	L-Leucine*	Amino acids and derivatives	Amino acids and derivatives	A	down	down		ko00280,ko00290,ko00966,ko00970,ko01100,ko01110,ko01210,ko01230,ko02010
50	mws0258	DAM-S	132.1	86	131.095	C6H13NO2	[M+H]+	L-Isoleucine*	Amino acids and derivatives	Amino acids and derivatives	A	down	down		ko00280,ko00290,ko00460,ko00960,ko00966,ko00970,ko01100,ko01110,ko01210,ko01230,ko02010
51	mws1587	DAM-S	132.1	86	131.095	C6H13NO2	[M+H]+	L-Norleucine*	Amino acids and derivatives	Amino acids and derivatives	A	down			--
52	mws0001	DAM-S	133.06	74	132.054	C4H8N2O3	[M+H]+	L-Asparagine*	Amino acids and derivatives	Amino acids and derivatives	B	down	down		ko00250,ko00460,ko00970,ko01100,ko01110,ko01230
53	pme2527	DAM-S	133	116	132.09	C5H12N2O2	[M+H]+	L-Ornithine	Amino acids and derivatives	Amino acids and derivatives	B	down	down		ko00220,ko00330,ko00472,ko00480,ko01100,ko01110,ko01210,ko01230,ko02010
54	mws0219	DAM-R	132.03	88	133.038	C4H7NO4	[M-H]-	L-Aspartic Acid	Amino acids and derivatives	Amino acids and derivatives	B	down	down	down	ko00220,ko00250,ko00260,ko00261,ko00270,ko00300,ko00340,ko00410,ko00460,ko00710,ko00760,ko00770,ko00970,ko01100,ko01110,ko01200,ko01210,ko01230,ko02010
55	pme1002	DAM-R	138.09	103	137.084	C8H11NO	[M+H]+	L-Tyramine	Amino acids and derivatives	Amino acids and derivatives	A	down	down	down	ko00350,ko00950,ko01100,ko01110
56	Rfmb320	CONS	144.1	84.08	143.095	C7H13NO2	[M+H]+	1-Methylpiperidine-2-carboxylic acid	Amino acids and derivatives	Amino acids and derivatives	B				--
57	mws0340	CONS	143.03	111	144.042	C6H8O4	[M-H]-	2,3-Dimethylsuccinic acid	Amino acids and derivatives	Amino acids and derivatives	B				--
58	pme0193	DAM-S	147.08	84	146.069	C5H10N2O3	[M+H]+	L-Glutamine	Amino acids and derivatives	Amino acids and derivatives	B	down	down		ko00220,ko00230,ko00240,ko00250,ko00630,ko00910,ko00970,ko01100,ko01230,ko02010
59	pme0026	DAM-S	147.11	84	146.106	C6H14N2O2	[M+H]+	L-Lysine	Amino acids and derivatives	Amino acids and derivatives	B	down	down		ko00300,ko00310,ko00780,ko00960,ko00970,ko01100,ko01110,ko01210,ko01230,ko02010
60	Zmzn000113	DAM-S	146.05	102.06	147.053	C5H9NO4	[M-H]-	L-threo-3-Methylaspartate*	Amino acids and derivatives	Amino acids and derivatives	B	down			ko00630,ko00660,ko01100,ko01200
61	mws1050	CONS	148.06	88	147.053	C5H9NO4	[M+H]+	O-Acetylserine*	Amino acids and derivatives	Amino acids and derivatives	B				ko00270,ko00908,ko00920,ko01100,ko01110,ko01200,ko01230,ko04122
62	pme0014	CONS	148.06	84	147.053	C5H9NO4	[M+H]+	L-Glutamic acid*	Amino acids and derivatives	Amino acids and derivatives	B				ko00220,ko00250,ko00330,ko00332,ko00340,ko00430,ko00480,ko00630,ko00650,ko00660,ko00860,ko00910,ko00970,ko01100,ko01110,ko01200,ko01210,ko01230,ko02010
63	pme1210	CONS	150.06	61	149.051	C5H11NO2S	[M+H]+	L-Methionine	Amino acids and derivatives	Amino acids and derivatives	B				ko00270,ko00966,ko00970,ko01100,ko01110,ko01210,ko01230
64	pme3382	CONS	160.06	98	161.069	C6H11NO4	[M-H]-	N-Acetyl-L-threonine	Amino acids and derivatives	Amino acids and derivatives	B				--
65	pme2617	CONS	166.05	102	165.046	C5H11NO3S	[M+H]+	L-Methionine Sulfoxide	Amino acids and derivatives	Amino acids and derivatives	B				ko00270
66	pme0021	DAM-S	166.09	120.08	165.07	C9H11NO2	[M+H]+	L-Phenylalanine	Amino acids and derivatives	Amino acids and derivatives	A		down		ko00360,ko00400,ko00460,ko00940,ko00960,ko00966,ko00970,ko00998,ko01100,ko01110,ko01210,ko01230,ko02010
67	pme2853	DAM-S	172.1	74	173.105	C8H15NO3	[M-H]-	Hexanoyl-L-glycine*	Amino acids and derivatives	Amino acids and derivatives	B	down		down	--
68	pme0253	DAM-S	174.11	86	173.105	C8H15NO3	[M+H]+	N-Acetyl-L-leucine*	Amino acids and derivatives	Amino acids and derivatives	B			down	--
69	mws1401	CONS	175.11	84	174.1	C7H14N2O3	[M+H]+	L-Theanine	Amino acids and derivatives	Amino acids and derivatives	B				--
70	mws0260	CONS	175.12	116	174.112	C6H14N4O2	[M+H]+	L-Arginine	Amino acids and derivatives	Amino acids and derivatives	B				ko00220,ko00261,ko00330,ko00472,ko00970,ko01100,ko01110,ko01230,ko02010
71	pme2559	DAM-S	174.04	88	175.048	C6H9NO5	[M-H]-	N-Acetyl-L-Aspartic Acid	Amino acids and derivatives	Amino acids and derivatives	B			down	ko00250,ko01100
72	pme0008	CONS	176.1	113	175.096	C6H13N3O3	[M+H]+	L-Citrulline	Amino acids and derivatives	Amino acids and derivatives	B				ko00220,ko01100,ko01110,ko01230
73	mws0250	CONS	182.08	136.1	181.074	C9H11NO3	[M+H]+	L-Tyrosine	Amino acids and derivatives	Amino acids and derivatives	A				ko00130,ko00261,ko00350,ko00360,ko00400,ko00460,ko00730,ko00940,ko00950,ko00965,ko00966,ko00970,ko00998,ko01100,ko01110,ko01210,ko01230
74	pme0137	CONS	187.07	125	188.08	C7H12N2O4	[M-H]-	N-Acetyl-L-Glutamine	Amino acids and derivatives	Amino acids and derivatives	B				--
75	pme0122	DAM-S	189.12	126	188.116	C8H16N2O3	[M+H]+	N6-Acetyl-L-lysine	Amino acids and derivatives	Amino acids and derivatives	B	down			ko00310,ko01100
76	Zmjp000182	DAM-S	189.13	70.07	188.127	C7H16N4O2	[M+H]+	N-Monomethyl-L-arginine	Amino acids and derivatives	Amino acids and derivatives	B	down		down	--
77	pme0075	DAM-S	188.06	128	189.064	C7H11NO5	[M-H]-	N-Acetyl-L-glutamic acid	Amino acids and derivatives	Amino acids and derivatives	B	down			ko00220,ko01100,ko01110,ko01210,ko01230
78	mws0193	CONS	190.12	127	189.111	C7H15N3O3	[M+H]+	L-Homocitrulline	Amino acids and derivatives	Amino acids and derivatives	B				--
79	pme0278	CONS	191.1	128	190.095	C7H14N2O4	[M+H]+	2,6-Diaminooimelic acid	Amino acids and derivatives	Amino acids and derivatives	B				ko00300,ko01100,ko01110,ko01230
80	pme2743	DAM-S	194.08	91	193.074	C10H11NO3	[M+H]+	N-Phenylacetylglycine	Amino acids and derivatives	Amino acids and derivatives	B			down	ko00360
81	Lmrj002244	DAM-S	195.11	70.06	194.106	C10H14N2O2	[M+H]+	Cyclo(Pro-Pro)	Amino acids and derivatives	Amino acids and derivatives	B	down		down	--
82	mws0282	DAM-R	203.08	116.05	204.09	C11H12N2O2	[M-H]-	L-Tryptophan	Amino acids and derivatives	Amino acids and derivatives	A	down	down	down	ko00260,ko00380,ko00400,ko00901,ko00966,ko00970,ko00998,ko01100,ko01110,ko01210,ko01230
83	Zmgn002106	CONS	206.08	58.03	207.09	C11H13NO3	[M-H]-	N-Acetyl-L-phenylalanine	Amino acids and derivatives	Amino acids and derivatives	A				ko00360,ko01100
84	pme0170	CONS	217.13	158	216.122	C8H16N4O3	[M+H]+	N-Acetyl-L-Arginine	Amino acids and derivatives	Amino acids and derivatives	B				--
85	mws5042	DAM-S	223.11	120.09	222.1	C11H14N2O3	[M+H]+	L-Glycyl-L-phenylalanine	Amino acids and derivatives	Amino acids and derivatives	A	down		down	--
86	mws0520	CONS	224.09	136	223.084	C11H13NO4	[M+H]+	N-Acetyl-L-tyrosine	Amino acids and derivatives	Amino acids and derivatives	B				--
87	Lmhp001670	DAM-S	231.16	72.08	231.17	C11H22N2O3	[M+H]+	L-Valyl-L-Leucine	Amino acids and derivatives	Amino acids and derivatives	B	down		down	--
88	mws4176	DAM-S	237.12	120.09	236.116	C12H16N2O3	[M+H]+	L-Alanyl-L-Phenylalanine	Amino acids and derivatives	Amino acids and derivatives	B	down		down	--
89	Lmhp002031	DAM-S	245.18	86.1	245.186	C12H24N2O3	[M+H]+	L-Leucyl-L-Leucine	Amino acids and derivatives	Amino acids and derivatives	B	down			--
90	mws0124	DAM-S	247.11	130	246.1	C13H14N2O3	[M+H]+	N-(3-Indolylacetyl)-L-alanine*	Amino acids and derivatives	Amino acids and derivatives	B			down	--
91	pmb2591	CONS	245.09	203.2	246.1	C13H14N2O3	[M-H]-	N-Acetyl-L-Tryptophan*	Amino acids and derivatives	Amino acids and derivatives	A				--
92	Lmrj002087	DAM-S	247.13	86.09	246.121	C10H18N2O5	[M+H]+	L-Isoleucyl-L-Aspartate	Amino acids and derivatives	Amino acids and derivatives	B	down		down	--
93	Hmlp002558	DAM-S	261.16	120.08	260.152	C15H20N2O2	[M+H]+	Cyclo(Tyr-Leu)	Amino acids and derivatives	Amino acids and derivatives	A	down			--
94	pme2890	DAM-S	269.06	136	268.055	C8H16N2O4S2	[M+H]+	L-Homocystine	Amino acids and derivatives	Amino acids and derivatives	B	down			ko00270
95	Lmrj002793	DAM-S	277.12	120.08	276.112	C14H16N2O4	[M+H]+	Cyclo(Phe-Glu)	Amino acids and derivatives	Amino acids and derivatives	A	down			--
96	mws5035	DAM-S	279.17	120.08	278.163	C15H22N2O3	[M+H]+	L-Leucyl-L-phenylalanine*	Amino acids and derivatives	Amino acids and derivatives	A	down			--
97	mws0636	DAM-S	313.15	166	312.147	C18H20N2O3	[M+H]+	L-Phenylalanyl-L-phenylalanine	Amino acids and derivatives	Amino acids and derivatives	A	down			--
98	mws4134	DAM-S	611.14	306.08	612.152	C20H32N6O12S2	[M-H]-	Oxiglutatione	Amino acids and derivatives	Amino acids and derivatives	B		down		ko00480,ko01100
99	mws0789	DAM-S	255.07	151	256.074	C15H12O4	[M-H]-	Pinocembrin (Dihydrochrysin)	Flavonoids	Dihydroflavone	A		up		ko00941
100	mws1662	CONS	269.08	226	268.074	C16H12O4	[M+H]+	Tectochrysin	Flavonoids	Flavonoid	A				--
101	pmp000571	CONS	271.06	153.01	270.053	C15H10O5	[M+H]+	Apigenin	Flavonoids	Flavonoid	A				ko00941,ko00943,ko00944,ko01100,ko01110
102	mws1175	CONS	271.1	167.04	270.089	C16H14O4	[M+H]+	Pinostrobin	Flavonoids	Dihydroflavone	A				ko00941
103	pme0376	DAM-S	271.06	151	272.068	C15H12O5	[M-H]-	Naringenin (5,7,4'-Trihydroxyflavanone)*	Flavonoids	Dihydroflavone	A	up			ko00941,ko00943,ko01100,ko01110
104	mws0914	DAM-S	271.06	151	272.068	C15H12O5	[M-H]-	Pinobanksin*	Flavonoids	Dihydroflavonol	A	up			ko00941
105	mws0918	CONS	283.06	268	284.068	C16H12O5	[M-H]-	Prunetin (5,4'-Dihydroxy-7-methoxyisoflavone)	Flavonoids	Isoflavones	A				ko00943
106	Lmmp004504	DAM-R	287.06	153.02	286.047	C15H10O6	[M+H]+	2'-Hydroxygenistein*	Flavonoids	Isoflavones	A	up	up	up	ko00943
107	mws1068	DAM-S	285.04	151	286.048	C15H10O6	[M-H]-	Kaempferol (3,5,7,4'-Tetrahydroxyflavone)*	Flavonoids	Flavonols	B	up			ko00941,ko00944,ko01100,ko01110
108	pme0088	DAM-R	285.04	151	286.048	C15H10O6	[M-H]-	Luteolin (5,7,3',4'-Tetrahydroxyflavone)*	Flavonoids	Flavonoid	A	up	up	up	ko00941,ko00944,ko01100,ko01110
109	Lmgn002843	DAM-R	285.05	199.04	286.048	C15H10O6	[M-H]-	2'-Hydroxyisoflavone*	Flavonoids	Isoflavones	B	up	up	up	--
110	Lmjp004941	DAM-R	301.07	286.05	300.063	C16H12O6	[M+H]+	Rhamnocitrin (7-Methylkaempferol)*	Flavonoids	Flavonoid	A	up	up	up	--
111	Zmhp002714	DAM-S	301.07	286.05	300.063	C16H12O6	[M+H]+	5,6,7-Tetrahydroxy-8-methoxyflavone*	Flavonoids	Flavonoid	B		up	up	--
112	pmp000001	DAM-R	301.07	286.05	300.063	C16H12O6	[M+H]+	Hispidulin (5,7,4'-Trihydroxy-6-methoxyflavone)*	Flavonoids	Flavonoid	B	up	up	up	--
113	mws0058	DAM-R	299.06	284	300.063	C16H12O6	[M-H]-	Diosmetin (5,7,3'-Trihydroxy-4'-methoxyflavone)*	Flavonoids	Flavonoid	A	up	up	up	--
114	pmb0563	DAM-R	301.07	286	301.071	C16H13O6+	[M]+	Peonidin	Flavonoids	Anthocyanins	A	up	up	up	--
115	pme2954	DAM-S	303.05	137.02	302.043	C15H10O7	[M+H]+	Quercetin*	Flavonoids	Flavonols	A	up		up	ko00941,ko00944,ko01100,ko01110
116	Cmsp004086	DAM-R	303.09	229.08	302.079	C16H14O6	[M+H]+	Dihydrokaempferide	Flavonoids	Flavonols	B	up	up	up	--
117	mws0044	DAM-S	303.05	125.02	304.058	C15H12O7	[M-H]-	Dihydroquercetin(Taxifolin)	Flavonoids	Dihydroflavonol	B		down	down	ko00941,ko01100,ko01110
118	HJAP057	DAM-S	315.09	282.06	314.078	C17H14O6	[M+H]+	Dihydroxy-dimethoxyflavone	Flavonoids	Flavonoid	A	up			--
119	Lmdp003808	DAM-R	317.07	302.04	316.058	C16H12O7	[M+H]+	Azaleatin (5-O-Methylquercetin)*	Flavonoids	Flavonols	A	up	up	up	--
120	mws0066	DAM-R	315.05	151	316.058	C16H12O7	[M-H]-	Isorhamnetin*	Flavonoids	Flavonols	B	up	up	up	--
121	Lmsp011263	DAM-S	329.1	268.08	328.095	C18H16O6	[M+H]+	6-Hydroxy-5,7,4'-trimethoxyflavone	Flavonoids	Flavonoid	B	up			--
122	Lmzp004885	DAM-S	331.08	315.05	330.074	C17H14O7	[M+H]+	Tricin (5,7,4'-Trihydroxy-3',5'-dimethoxyflavone)*	Flavonoids	Flavonoid	A	up			--
123	mws1474	DAM-S	345.1	284	344.09	C18H16O7	[M+H]+	5,7-Dihydroxy-3',4',5'-trimethoxyflavone*	Flavonoids	Flavonoid	A	up			--
124	mws1002	CONS	345.06	330	346.069	C17H14O8	[M-H]-	Syringetin	Flavonoids	Flavonoid	A				ko00944
125	Lmsp009394	DAM-S	375.14	211.07	374.137	C20H22O7	[M+H]+	3',4',5,6,7-Pentamethoxyflavanone*	Flavonoids	Dihydroflavone	B		up		--
126	pmb0681	DAM-S	403.1	367.08	402.095	C20H18O9	[M+H]+	Apigenin-8-C-Arabinoside	Flavonoids	Flavonoid	A	up			--
127	mws0043	DAM-S	403.14	373.1	402.131	C21H22O8	[M+H]+	Nobiletin (5,6,7,8,3',4'-Hexamethoxyflavone)	Flavonoids	Flavonoid	A		up		--
128	pmb3031	CONS	403.1	313.1	404.111	C20H20O9	[M-H]-	Tricin-4'-O-glycerol	Flavonoids	Flavonoid	B				--
129	Hmgp003664	DAM-S	417.12	381.1	416.111	C21H20O9	[M+H]+	Apigenin-6-C-rhamnoside	Flavonoids	Flavonoid	A	up			--
130	pmn001637	DAM-R	417.08	285	418.09	C20H18O10	[M-H]-	Kaempferol-3-O-arabinoside (Juglanin)*	Flavonoids	Flavonols	A	up	up	up	--
131	HJAP012	CONS	419.1	383.07	418.09	C20H18O10	[M+H]+	Luteolin-8-C-arabinoside*	Flavonoids	Flavonoid carbonoside	B				--
132	pme0321	DAM-R	431.1	285	432.106	C21H20O10	[M-H]-	Kaempferol-7-O-rhamnoside*	Flavonoids	Flavonols	A	up	up	up	--
133	mws0919	DAM-R	431.1	285	432.106	C21H20O10	[M-H]-	Kaempferol-3-O-rhamnoside (Afzelin)(Kaempferin)*	Flavonoids	Flavonols	A	up	up	up	ko00944
134	mws1434	DAM-S	431.1	311	432.106	C21H20O10	[M-H]-	Apigenin-6-C-glucoside (Isovitexin)*	Flavonoids	Flavonoid carbonoside	A	up			ko00944
135	Lmgp004731	CONS	433.11	271.06	432.106	C21H20O10	[M+H]+	5,7,4'-Trihydroxyisoflavone-7-O-galactoside*	Flavonoids	Isoflavones	B				--
136	pmp000413	DAM-S	433.11	283.06	432.106	C21H20O10	[M+H]+	Genistein-8-C-glucoside*	Flavonoids	Isoflavones	A	up		up	--
137	mws0048	DAM-S	431.1	311	432.106	C21H20O10	[M-H]-	Apigenin-8-C-Glucoside (Vitexin)*	Flavonoids	Flavonoid carbonoside	A	up			ko00941,ko00944
138	mws2186	DAM-R	435.09	303	434.085	C20H18O11	[M+H]+	Avicularin*	Flavonoids	Flavonols	A	up	up	up	--
139	mws4183	DAM-R	433.08	300.03	434.085	C20H18O11	[M-H]-	Quercetin-3-O-arabinoside (Guaijaverin)*	Flavonoids	Flavonols	A	up	up	up	--
140	pmb0744	DAM-S	435.11	331.08	434.1	C24H18O8	[M+H]+	Tricin-4'-O-Benzoic Acid	Flavonoids	Flavonoid	B	up	up		--
141	Hmpp003270	DAM-R	449.11	287.05	448.101	C21H20O11	[M+H]+	Luteolin-4'-O-glucoside*	Flavonoids	Flavonoid	A	up	up	up	--
142	Xmyp005654	CONS	449.11	287.06	448.101	C21H20O11	[M+H]+	Kaempferol-4'-O-glucoside*	Flavonoids	Flavonoid	A				--
143	mws0045	DAM-R	449.11	303.05	448.101	C21H20O11	[M+H]+	Quercetin-3-O-rhamnoside(Quercitrin)*	Flavonoids	Flavonols	A	up	up	up	ko00944
144	pme2459	DAM-S	449.11	287.2	448.101	C21H20O11	[M+H]+	Luteolin-7-O-glucoside (Cynaroside)*	Flavonoids	Flavonoid	A			up	ko00944
145	pmb0550	DAM-R	449.11	287.06	449.108	C21H21O11+	[M]+	Cyanidin-3-O-glucoside (Kuromanin)	Flavonoids	Anthocyanins	A	up	up	up	ko00942
146	Lmjp003655	DAM-R	463.12	301.08	462.116	C22H22O11	[M+H]+	6-C-MethylKaempferol-3-glucoside*	Flavonoids	Flavonoid	A	up	up	up	--
147	Hmcp002539	DAM-R	463.12	317.06	462.116	C22H22O11	[M+H]+	Isorhamnetin-3-O-rhamnoside*	Flavonoids	Flavonols	B	up	up	up	--
148	Lmpn006208	DAM-R	461.11	315.05	462.116	C22H22O11	[M-H]-	8-Methoxykaempferol-7-O-rhamnoside*	Flavonoids	Flavonols	B	up	up	up	--
149	mws0856	DAM-R	463.09	301	464.095	C21H20O12	[M-H]-	Spiraeoside*	Flavonoids	Flavonols	A	up	up	up	--
150	mws0061	DAM-R	463.09	300	464.095	C21H20O12	[M-H]-	Quercetin-3-O-galactoside (Hyperin)*	Flavonoids	Flavonols	A	up	up	up	--
151	pmp001309	DAM-S	465.1	303.1	464.095	C21H20O12	[M+H]+	6-Hydroxykaempferol-7-O-glucoside*	Flavonoids	Flavonols	A			up	--
152	mws1329	DAM-R	463.09	300.7	464.095	C21H20O12	[M-H]-	Quercetin-7-O-glucoside*	Flavonoids	Flavonols	A	up	up	up	--
153	Lmdp003286	DAM-S	465.1	303.06	464.095	C21H20O12	[M+H]+	Isohyperoside*	Flavonoids	Flavonols	B	up		up	--
154	pmp000581	DAM-S	475.12	271.06	474.116	C23H22O11	[M+H]+	Apigenin-7-O-(6''-acetyl)glucoside*	Flavonoids	Flavonoid	A	up			--
155	pmp000191	CONS	475.12	271.06	474.116	C23H22O11	[M+H]+	6''-O-Acetylgenistin*	Flavonoids	Isoflavones	A				--
156	Lmjp002906	DAM-S	479.12	317.07	478.111	C22H22O12	[M+H]+	Rhamnetin-3-O-Glucoside*	Flavonoids	Flavonols	A		up	up	--
157	Lmyp004444	DAM-R	479.12	317.06	478.111	C22H22O12	[M+H]+	Tricin-4'-methylether-3'-O-glucoside*	Flavonoids	Flavonols	A	up	up	up	--
158	Hmcp002207	DAM-R	479.12	317.06	478.111	C22H22O12	[M+H]+	Isorhamnetin-7-O-glucoside (Brassicin)*	Flavonoids	Flavonols	A	up	up	up	--
159	Lmpp003059	DAM-S	491.12	287.06	491.118	C23H23O12+	[M]+	Cyanidin-3-O-(6''-O-acetyl)glucoside	Flavonoids	Anthocyanins	B	up		up	--
160	pmb0736	DAM-S	493.13	331.08	492.127	C23H24O12	[M+H]+	Tricin-7-O-Glucoside*	Flavonoids	Flavonoid	A	up		up	--
161	Lmgp004829	DAM-S	493.13	331.08	492.127	C23H24O12	[M+H]+	5,7,4'-Trihydroxy-6,8-dimethoxyisoflavone-7-O-galactosides*	Flavonoids	Isoflavones	A	up		up	--
162	pmb3042	CONS	491.12	329.1	492.127	C23H24O12	[M-H]-	Tricin-5-O-Glucoside*	Flavonoids	Flavonoid	A				--
163	pmb0745	DAM-S	497.14	331.08	496.137	C26H24O10	[M+H]+	Tricin-4'-O-syringyl alcohol	Flavonoids	Flavonoid	A	up		up	--
164	Zmsp004363	DAM-R	507.12	303.05	506.106	C23H22O13	[M+H]+	Quercetin-3-O-(6''-acetyl)glucoside*	Flavonoids	Flavonols	A	up	up	up	--
165	pmp000013	CONS	507.15	345.09	506.142	C24H26O12	[M+H]+	Eupatilin-7-O-glucoside	Flavonoids	Flavonoid	A				--
166	Hmcp002399	DAM-S	509.13	347.07	508.121	C23H24O13	[M+H]+	Limocitrin-3-O-glucoside*	Flavonoids	Flavonoid	B			up	--
167	Hmcp002187	DAM-S	509.13	347.07	508.121	C23H24O13	[M+H]+	Limocitrin-3-O-galactoside*	Flavonoids	Flavonoid	A			up	--
168	HJAP006	DAM-S	509.13	347.08	508.122	C23H24O13	[M+H]+	Syringetin-7-O-glucoside*	Flavonoids	Flavonoid	B			up	--
169	pmn001644	DAM-R	519.08	300	520.085	C23H20O14	[M-H]-	Quercetin-3-O-(2''-acetyl)glucuronide	Flavonoids	Flavonols	B	up	up	up	--
170	Li512111	DAM-R	519.11	315.05	520.122	C24H24O13	[M-H]-	Isorhamnetin-3-O-(6''-acetylglucoside)	Flavonoids	Flavonols	A	up	up	up	--
171	pmb3041	CONS	521.09	329.2	522.101	C23H22O14	[M-H]-	Tricin-7-O-saccharic acid	Flavonoids	Flavonoid	B				--
172	pmb3053	DAM-S	523.12	329.2	524.132	C27H24O11	[M-H]-	Tricin-4'-O-eudesmic acid	Flavonoids	Flavonoid	A	up			--
173	pmp000234	DAM-S	527.15	331.08	526.148	C27H26O11	[M+H]+	Salcolin A*	Flavonoids	Flavonoid	A	up			--
174	pmp000235	DAM-S	527.15	331.08	526.148	C27H26O11	[M+H]+	Salcolin B*	Flavonoids	Flavonoid	A	up			--
175	pmb0746	DAM-S	527.15	331.08	526.148	C27H26O11	[M+H]+	Tricin-4'-O-guaiacylglycerol*	Flavonoids	Flavonoid	A	up			--
176	Lmtp002942	CONS	535.14	499.12	534.137	C25H26O13	[M+H]+	Apigenin-6,8-di-C-arabinoside*	Flavonoids	Flavonoid carbonoside	B				--
177	pmp001110	CONS	535.14	517.13	534.137	C25H26O13	[M+H]+	Apigenin-6-C-xyloside-8-C-arabinoside*	Flavonoids	Flavonoid carbonoside	A				--
178	Lmtp002822	DAM-S	535.14	499.12	534.137	C25H26O13	[M+H]+	Apigenin-6-C-arabinoside-8-C-xyloside*	Flavonoids	Flavonoid carbonoside	A	up			--
179	pmb0542	DAM-R	535.11	287.06	535.108	C24H23O14+	[M]+	Cyanidin-3-O-(6''-O-malonyl)glucoside	Flavonoids	Anthocyanins	A	up	up	up	ko00942
180	pmb0608	DAM-S	549.12	301.4	548.117	C25H24O14	[M+H]+	Chrysoeriol-7-O-(6''-malonyl)glucoside*	Flavonoids	Flavonoid	A		up	up	--
181	pmp000588	DAM-S	549.12	463.12	548.117	C25H24O14	[M+H]+	Diosmetin-7-O-(6''-malonyl)glucoside*	Flavonoids	Flavonoid	A		up	up	--
182	Hmln002189	DAM-R	549.09	505.11	550.096	C24H22O15	[M-H]-	Quercetin-3-O-(6''-malonyl)galactoside*	Flavonoids	Flavonols	A	up	up	up	--
183	pmp000589	DAM-R	551.1	303.05	550.096	C24H22O15	[M+H]+	Quercetin-7-O-(6''-malonyl)glucoside*	Flavonoids	Flavonols	A	up	up	up	--
184	Hmmn003659	DAM-S	549.12	345.06	550.132	C25H26O14	[M-H]-	Limocitrin-7-O-(6''-Acetyl)glucoside*	Flavonoids	Flavonols	A			up	--
185	HJAP007	CONS	551.14	347.08	550.132	C25H26O14	[M+H]+	Syringetin-3-O-(6''-Acetyl)glucoside*	Flavonoids	Flavonoid	B				--
186	pmb3032	DAM-S	561.12	329.1	562.132	C26H26O14	[M-H]-	Tricin-7-O-(2''-Malonyl)rhamnoside	Flavonoids	Flavonoid	B	up			--
187	HJAP064	DAM-R	565.12	317.08	564.088	C25H24O15	[M+H]+	Isorhamnetin-3-O-(6''-malonylglucoside)	Flavonoids	Flavonoid	A	up	up	up	--
188	Lmmp003306	DAM-R	567.13	303.05	566.127	C25H26O15	[M+H]+	Quercetin-3-O-xylosyl(1→2)arabinoside	Flavonoids	Flavonols	B	up	up	up	--
189	pmb0720	DAM-S	579.13	331.08	578.127	C26H26O15	[M+H]+	Tricin-7-O-(6''-Malonyl)Glucoside	Flavonoids	Flavonoid	A			up	--
190	Lmgp004474	CONS	579.17	271.06	578.164	C27H30O14	[M+H]+	5,7,4'-Trihydroxyisoflavone-7-O-galactoside-rhamnose	Flavonoids	Isoflavones	B				--
191	HJAP148	DAM-S	581.15	287.06	580.142	C26H28O15	[M+H]+	Kaempferol-3-O-sambubioside	Flavonoids	Flavonoid	B			up	--
192	pme1605	DAM-S	593.15	285	594.158	C27H30O15	[M-H]-	Kaempferol-3-O-robinobioside(Biorobin)*	Flavonoids	Flavonols	A	up		up	--
193	pmp001106	CONS	595.17	577.16	594.158	C27H30O15	[M+H]+	Vitexin-2''-O-glucoside*	Flavonoids	Flavonoid carbonoside	A				ko00944
194	Lmsn002815	DAM-R	593.15	285.04	594.158	C27H30O15	[M-H]-	Kaempferol-3-O-rutinoside(Nicotiflorin)*	Flavonoids	Flavonoid	B	up	up	up	ko00944,ko01110
195	pmp000593	DAM-S	595.17	449.1	594.158	C27H30O15	[M+H]+	Luteolin-7-O-rutinoside*	Flavonoids	Flavonoid	A			up	--
196	Lmjp002867	DAM-R	595.17	287.05	594.158	C27H30O15	[M+H]+	Kaempferol-3-O-neohesperidoside*	Flavonoids	Flavonols	B	up	up	up	--
197	mws1073	DAM-S	595.17	457.2	594.158	C27H30O15	[M+H]+	Apigenin-6,8-di-C-glucoside*	Flavonoids	Flavonoid	A	up			--
198	pme1665	CONS	593.15	311	594.158	C27H30O15	[M-H]-	Isovitexin-7-O-glucoside(Saponarin)*	Flavonoids	Flavonoid carbonoside	A				--
199	Hmbp001825	DAM-S	597.15	303.05	596.138	C26H28O16	[M+H]+	Quercetin-3-O-sambubioside*	Flavonoids	Flavonols	A	up		up	--
200	Lmtp004044	DAM-S	597.14	303.04	596.138	C26H28O16	[M+H]+	Quercetin-3-O-apiosyl(1→2)galactoside*	Flavonoids	Flavonols	B	up		up	--
201	Lmjp002596	DAM-S	597.14	303.05	596.138	C26H28O16	[M+H]+	Quercetin-3-O-xylosyl(1→2)glucoside*	Flavonoids	Flavonols	A	up		up	ko00944
202	Hmpp002612	DAM-S	611.16	287.05	610.153	C27H30O16	[M+H]+	Luteolin-7-O-gentiobioside*	Flavonoids	Flavonoid	B	up		up	--
203	mws0059	DAM-R	609.15	301	610.153	C27H30O16	[M-H]-	Quercetin-3-O-rutinoside (Rutin)*	Flavonoids	Flavonols	B	up	up	up	ko00944,ko01100,ko01110
204	Lmbp002336	DAM-S	611.16	303.05	610.153	C27H30O16	[M+H]+	Quercetin-3-O-(2''-O-rhamnosyl)galactoside*	Flavonoids	Flavonols	A	up		up	--
205	Lmjp002461	DAM-S	611.16	303.05	610.153	C27H30O16	[M+H]+	Quercetin-3-O-neohesperidoside*	Flavonoids	Flavonols	A	up		up	--
206	pmb0665	DAM-R	611.16	465.1	610.153	C27H30O16	[M+H]+	Luteolin-8-C-glucoside-7-O-glucoside*	Flavonoids	Flavonoid carbonoside	B	up	up	up	--
207	Lmyn001269	DAM-S	609.15	285.04	610.154	C27H30O16	[M-H]-	Kaempferol-3-O-sophoroside*	Flavonoids	Flavonoid	B	up			ko00944
208	pme0001	DAM-R	609.18	301	610.19	C28H34O15	[M-H]-	Hesperetin-7-O-neohesperidoside(Neohesperidin)	Flavonoids	Dihydroflavone	B	up	up	up	ko00941
209	pmb0557	DAM-S	621.11	287.06	621.109	C27H25O17+	[M]+	Cyanidin-3-O-(3'',6''-O-dimalonyl)glucoside	Flavonoids	Anthocyanins	A	up		up	ko00942
210	pme1540	DAM-R	625.18	317	624.169	C28H32O16	[M+H]+	Isorhamnetin-3-O-neohesperidoside*	Flavonoids	Flavonols	A	up	up	up	--
211	Lmhp003217	DAM-R	625.17	317.06	624.169	C28H32O16	[M+H]+	2'-Hydoxy,5-methoxyGenistein-O-rhamnosyl-glucoside*	Flavonoids	Isoflavones	A	up	up	up	--
212	Lmmp002963	DAM-R	625.18	317.06	624.169	C28H32O16	[M+H]+	6-C-Methylquercetin-3-O-rutinoside*	Flavonoids	Flavonols	A	up	up	up	--
213	Lmmp002463	DAM-R	625.18	317.07	624.169	C28H32O16	[M+H]+	Sexangularetin-3-O-glucoside-7-O-rhamnoside*	Flavonoids	Flavonols	A	up	up	up	--
214	pmp000127	DAM-S	625.18	607.2	624.169	C28H32O16	[M+H]+	Chrysoeriol-6,8-di-C-glucoside*	Flavonoids	Flavonoid carbonoside	B	up	up		--
215	Lmdn003665	CONS	623.2	299.09	624.205	C29H36O15	[M-H-	Farrerol-5,7-di-O-glucoside	Flavonoids	Flavonols	B				--
216	Lmpp003815	DAM-R	625.16	317.07	625.155	C31H29O14+	[M]+	Petunidin-3-O-(6''-O-p-Coumaroyl)glucoside	Flavonoids	Anthocyanins	A	up	up	up	--
217	pmp001311	DAM-S	627.16	303.1	626.148	C27H30O17	[M+H]+	6-Hydroxykaempferol-7,6-O-Diglucoside*	Flavonoids	Flavonols	A	up		up	--
218	pmp001310	DAM-R	627.16	303.1	626.148	C27H30O17	[M+H]+	6-Hydroxykaempferol-3,6-O-Diglucoside*	Flavonoids	Flavonols	A	up	up	up	--
219	pmb2970	DAM-R	625.18	565.3	626.185	C28H34O16	[M-H]-	Hesperetin-5,7-di-O-glucoside	Flavonoids	Dihydroflavonol	A	up	down	up	--
220	Hmcp001578	DAM-R	641.17	479.11	640.163	C28H32O17	[M+H]+	Isorhamnetin-3,7-O-diglucoside*	Flavonoids	Flavonols	A	up	up	up	--
221	Lmhp002800	DAM-R	641.16	317.06	640.164	C28H32O17	[M+H]+	2'-Hydoxy,5-methoxyGenistein-4',7-O-diglucoside*	Flavonoids	Isoflavones	A	up	up	up	--
222	pmb0716	CONS	655.19	331.08	654.18	C29H34O17	[M+H]+	Tricin-4'-O-glucoside-7-O-glucoside*	Flavonoids	Flavonoid	B				--
223	Lmmp003266	DAM-S	683.15	303.05	682.138	C29H30O19	[M+H]+	Quercetin-3-O-(2''-malonyl)glucoside-7-O-arabinoside	Flavonoids	Flavonols	A	up		up	--
224	pmb1312	DAM-S	689.21	331.08	688.2	C33H36O16	[M+H]+	Tricin-4'-O-(β-guaiacylglycerol)ether-7-O-glucoside	Flavonoids	Flavonoid	B	up		up	--
225	pmb0738	DAM-S	699.19	331.08	698.185	C34H34O16	[M+H]+	Tricin-7-O-(2''-Sinapoyl)glucoside	Flavonoids	Flavonoid	B		up	up	--
226	pmb3039	DAM-S	703.13	329.2	704.138	C35H28O16	[M-H]-	Tricin-4'-O-oxalic acid-7-O-(p-coumaroyl)shikimic acid	Flavonoids	Flavonoid	B	up			--
227	pmb0706	DAM-R	713.16	465.1	712.149	C30H32O20	[M+H]+	Quercetin-5-O-(6''-malonyl)glucosyl-5-O-glucoside*	Flavonoids	Flavonols	A	up	up	up	--
228	pmp000129	CONS	725.23	419.1	724.221	C33H40O18	[M+H]+	Natsudaidain-3-O-(3-hydroxy-3-methylglutarate)glucoside	Flavonoids	Flavonols	B				--
229	Xmyp004678	DAM-S	727.21	287.05	726.201	C32H38O19	[M+H]+	Kaempferol-3-O-(2-O-Xylosyl-6-O-Rhamnosyl)Glucoside	Flavonoids	Flavonoid	B	up		up	--
230	Lmjp002491	DAM-S	727.19	287.05	727.187	C35H35O17+	[M]+	Cyanidin-3-O-(6''-O-p-coumaroyl-2''-O-xylosyl)glucoside	Flavonoids	Anthocyanins	B			up	--
231	Hmcp001618	DAM-S	743.2	449.1	742.195	C32H38O20	[M+H]+	Quercetin-3-O-(2''-O-Xylosyl)rutinoside*	Flavonoids	Flavonols	B		up	up	ko00944
232	HJAP061	DAM-R	743.2	303.05	742.195	C32H38O20	[M+H]+	Quercetin-3-O-(2''-O-arabinosyl)rutinoside*	Flavonoids	Flavonols	A	up	up	up	--
233	HJAP127	DAM-S	757.22	303.05	756.212	C33H40O20	[M+H]+	Quercetin-3-O-(2''-O-Rhamnosyl)rutinoside	Flavonoids	Flavonols	A			up	--
234	Hmcp001329	DAM-S	759.2	303.05	758.191	C32H38O21	[M+H]+	Quercetin-3-O-xylosyl(1→2)glucosyl(1→2)glucoside*	Flavonoids	Flavonols	B	up		up	--
235	Lmjp003206	DAM-S	759.2	303.05	758.191	C32H38O21	[M+H]+	Quercetin-3-O-Sambubioside-5-O-Glucoside*	Flavonoids	Flavonols	B			up	--
236	HJAP128	DAM-R	771.23	317.06	770.227	C34H42O20	[M+H]+	Isorhamnetin-3-O-rutinoside-7-O-rhamnoside	Flavonoids	Flavonoid	B	up	up	up	--
237	Zmmp003779	DAM-R	771.21	317.07	771.213	C37H39O18+	[M]+	Petunidin-3-O-(6''-O-p-coumaroyl)rutinoside	Flavonoids	Anthocyanins	B	up	up	up	--
238	pmp001314	DAM-R	773.21	627.2	772.206	C33H40O21	[M+H]+	6-Hydroxykaempferol-3-O-rutin-6-O-glucoside*	Flavonoids	Flavonols	A	up	up	up	--
239	Lmmp002334	DAM-R	773.21	303.05	772.206	C33H40O21	[M+H]+	Quercetin-3-O-rutinoside-7-O-glucoside*	Flavonoids	Flavonols	B	up	up	up	--
240	Hmgp003540	CONS	775.21	331.08	774.2	C36H38O19	[M+H]+	Tricin-4'-O-(β-guaiacylglycerol)ether-7-O-(6''-malonyl)glucoside	Flavonoids	Flavonoid	B				--
241	Hmcp001589	DAM-R	787.23	317.06	786.221	C34H42O21	[M+H]+	Isorhamnetin-3-O-rutinoside-4'-O-glucoside	Flavonoids	Flavonols	A	up	up	up	--
242	pmp001312	DAM-S	789.21	303.1	788.201	C33H40O22	[M+H]+	6-Hydroxykaempferol-3,7,6-O-triglycoside	Flavonoids	Flavonols	A	up		up	--
243	Zmcp002839	DAM-R	789.21	303.05	789.208	C33H41O22+	[M]+	Delphinidin-3,5,3'-Tri-O-glucoside	Flavonoids	Anthocyanins	B	up	up	up	ko00942
244	Lmdp004574	CONS	803.2	339.11	802.196	C37H38O20	[M+H]+	Quercetin-3-O-(2'''-Feruloyl)sophoroside	Flavonoids	Flavonols	B				--
245	Lmdp004461	CONS	949.26	339.11	948.254	C43H48O24	[M+H]+	Quercetin-3-O-(6''-feruloyl)glucoside-7-O-rutinoside	Flavonoids	Flavonols	B				--
246	mws1013	DAM-S	177.02	133.2	178.027	C9H6O4	[M-H]-	Esculetin*	Lignans and Coumarins	Coumarins	A			up	--
247	mws1074	CONS	177.02	121	178.027	C9H6O4	[M-H]-	Daphnetin*	Lignans and Coumarins	Coumarins	A				--
248	Hmjp002337	DAM-S	193.04	133.03	192.033	C10H8O4	[M+H]+	Isoscopoletin (6-Hydroxy-7-Methoxycoumarin)*	Lignans and Coumarins	Coumarins	B	up			--
249	Cmpp003619	CONS	193.05	105.07	192.042	C10H8O4	[M+H]+	6,7-Dihydroxy-4-methylcoumarin*	Lignans and Coumarins	Coumarins	B				--
250	Cmpp007319	CONS	261.11	189.06	260.105	C15H16O4	[M+H]+	7-Methoxy-5-Prenyloxycoumarin*	Lignans and Coumarins	Coumarins	A				--
251	Lmbp003825	DAM-S	325.09	163.04	324.085	C15H16O8	[M+H]+	Skimmin (7-Hydroxycoumarin-7-O-glucoside)	Lignans and Coumarins	Coumarins	B	up			--
252	pmb0382	DAM-S	339.09	177.2	338.079	C19H14O6	[M+H]+	O-Feruloyl 4-hydroxycoumarin	Lignans and Coumarins	Coumarins	A	up			--
253	mws0097	CONS	357.13	151	358.142	C20H22O6	[M-H]-	Pinoresinol*	Lignans and Coumarins	Lignans	A				ko00998,ko01110
254	Lmdn004267	CONS	357.13	151.04	358.142	C20H22O6	[M-H]-	Epipinoresinol*	Lignans and Coumarins	Lignans	A				--
255	Lmgp003270	CONS	369.16	177.06	368.074	C16H16O10	[M+H]+	Scopoletin-7-O-glucuronide	Lignans and Coumarins	Coumarins	B				--
256	Hmgn004693	CONS	371.11	327.03	372.121	C20H20O7	[M-H]-	(8'R,7'S)-(-)-8-Hydroxy-α-conidendrin	Lignans and Coumarins	Lignans	B				--
257	Lmnp004071	CONS	373.16	137.06	372.157	C21H24O6	[M+H]+	Arctigenin	Lignans and Coumarins	Lignans	B				--
258	Hmgn004139	CONS	373.13	329.05	374.136	C20H22O7	[M-H]-	Isohydroxymatairesinol*	Lignans and Coumarins	Lignans	B				--
259	Hmcn002743	CONS	417.15	181.04	418.162	C22H26O8	[M-H]-	Lirioresinol A*	Lignans and Coumarins	Lignans	A				--
260	pmn001663	CONS	417.16	402.1	418.163	C22H26O8	[M-H]-	Syringaresinol*	Lignans and Coumarins	Lignans	A				--
261	pmn001378	CONS	519.19	357.14	520.194	C26H32O11	[M-H]-	Pinoresinol-4-O-glucoside	Lignans and Coumarins	Lignans	A				--
262	Lmmn002274	CONS	521.2	359.15	522.21	C26H34O11	[M-H]-	Isolariciresinol-9'-O-glucoside	Lignans and Coumarins	Lignans	B				--
263	Lmtn003096	DAM-S	523.21	361.14	524.226	C26H36O11	[M-H]-	(-)-Secoisolariciresinol 4-O-glucoside	Lignans and Coumarins	Lignans	B	up		up	--
264	pmn001375	CONS	535.18	373.13	536.189	C26H32O12	[M-H]-	1-Hydroxypinoresinol-1-O-Glucoside*	Lignans and Coumarins	Lignans	B				--
265	Hmln002100	DAM-S	535.18	373.13	536.189	C26H32O12	[M-H]-	Nortrachelogenin-4-O-glucoside*	Lignans and Coumarins	Lignans	B			up	--
266	Lmmn002260	CONS	551.21	389.17	552.221	C27H36O12	[M-H]-	5'-Methoxyisolariciresinol-9'-O-glucoside	Lignans and Coumarins	Lignans	B				--
267	Rfmb25702	CONS	561.2	357.13	562.205	C28H34O12	[M-H]-	Pinoresinol-4-O-(6''-acetyl)glucoside	Lignans and Coumarins	Lignans	B				--
268	Lmqn001932	DAM-S	579.21	417.16	580.216	C28H36O13	[M-H]-	Syringaresinol-4'-O-glucoside	Lignans and Coumarins	Lignans	B		up	up	--
269	Rfmb26201	DAM-S	621.22	417.16	622.226	C30H38O14	[M-H]-	Syringaresinol-4'-O-(6''-acetyl)glucoside	Lignans and Coumarins	Lignans	B			up	--
270	pmn001369	CONS	697.23	535.18	698.242	C32H42O17	[M-H]-	1-Hydroxypineolin Diglucoside	Lignans and Coumarins	Lignans	B				--
271	mws0752	CONS	185.15	185.16	186.162	C11H22O2	[M-H]-	Undecylic Acid	Lipids	Free fatty acids	A				--
272	mws0751	CONS	213.19	195	214.193	C13H26O2	[M-H]-	Tridecanoic Acid	Lipids	Free fatty acids	A				--
273	Zmjn003398	CONS	227.13	183.14	228.136	C12H20O4	[M-H]-	2-Dodecenedioic acid	Lipids	Free fatty acids	B				ko00592,ko01110
274	mws0119	CONS	227.2	227.2	228.209	C14H28O2	[M-H]-	Myristic Acid	Lipids	Free fatty acids	A				ko00061,ko01100
275	mws0359	CONS	241.22	241.22	242.225	C15H30O2	[M-H]-	Pentadecanoic Acid	Lipids	Free fatty acids	A				--
276	mws0361	CONS	253.22	235.19	254.225	C16H30O2	[M-H]-	Palmitoleic Acid	Lipids	Free fatty acids	A				ko00061
277	mws0383	CONS	267.23	267.23	268.24	C17H32O2	[M-H]-	Cis-10-Heptadecenoic Acid	Lipids	Free fatty acids	A				--
278	mws0362	CONS	269.25	269.24	270.256	C17H34O2	[M-H]-	Heptadecanoic acid	Lipids	Free fatty acids	A				--
279	mws0367	CONS	277.22	277.22	278.225	C18H30O2	[M-H]-	α-Linolenic Acid*	Lipids	Free fatty acids	A				ko00592,ko01040,ko01100,ko01110
280	pmb0889	CONS	279.23	95.1	278.225	C18H30O2	[M+H]+	Punicic acid (9Z,11E,13Z-octadecatrienoic acid)*	Lipids	Free fatty acids	A				--
281	Lmbn005923	CONS	277.22	59.01	278.225	C18H30O2	[M-H]-	Crepenynic acid*	Lipids	Free fatty acids	A				ko00591
282	mws1491	CONS	279.23	279.23	280.24	C18H32O2	[M-H]-	Linoleic acid*	Lipids	Free fatty acids	A				ko00591,ko01040,ko01100
283	Lmbn006152	CONS	279.23	59.01	280.24	C18H32O2	[M-H]-	(9Z,11E)-Octadecadienoic acid*	Lipids	Free fatty acids	A				ko00591
284	YC512118	DAM-S	282.28	247.24	281.272	C18H35NO	[M+H]+	Oleamide (9-Octadecenamide)	Lipids	Free fatty acids	A		up	down	--
285	mws0396	CONS	281.25	281.25	282.256	C18H34O2	[M-H]-	Elaidic Acid*	Lipids	Free fatty acids	A				--
286	mws2623	CONS	281.25	281.25	282.256	C18H34O2	[M-H]-	11-Octadecanoic acid(Vaccenic acid)*	Lipids	Free fatty acids	A				--
287	mws1489	CONS	283.26	283.26	284.272	C18H36O2	[M-H]-	Stearic Acid	Lipids	Free fatty acids	A				ko00061,ko01040
288	pmn001686	CONS	287.22	241.22	288.23	C16H32O4	[M-H]-	10,16-Dihydroxypalmitic acid	Lipids	Free fatty acids	A				ko00073
289	Zmyn004548	DAM-S	291.2	235.17	292.204	C18H28O3	[M-H]-	12-Oxo-phytodienoic acid	Lipids	Free fatty acids	B			down	ko00592,ko01100,ko01110
290	pmb2786	DAM-S	293.21	235.17	294.219	C18H30O3	[M-H]-	9-Hydroxy-10,12,15-octadecatrienoic acid*	Lipids	Free fatty acids	A			down	ko00592
291	Lmbn005369	CONS	295.23	195.14	296.235	C18H32O3	[M-H]-	13(S)-HODE;13(S)-Hydroxyoctadeca-9Z,11E-dienoic acid*	Lipids	Free fatty acids	A				ko00591
292	Rfmb091	CONS	295.23	195.14	296.235	C18H32O3	[M-H]-	9S-Hydroxy-10E,12Z-octadecadienoic acid*	Lipids	Free fatty acids	B				ko00591
293	Lmbn005662	CONS	295.23	171.1	296.235	C18H32O3	[M-H]-	9(10)-EpOME;(9R,10S)-(12Z)-9,10-Epoxyoctadecenoic acid*	Lipids	Free fatty acids	A				ko00591,ko01100
294	pmb2799	CONS	295.23	195.2	296.235	C18H32O3	[M-H]-	12,13-Epoxy-9-Octadecenoic Acid*	Lipids	Free fatty acids	A				ko00591,ko01100
295	Zmyn004714	CONS	297.24	183.14	298.251	C18H34O3	[M-H]-	Ricinoleic acid	Lipids	Free fatty acids	A				--
296	Zmyn005384	CONS	299.26	253.26	300.266	C18H36O3	[M-H]-	2R-Hydroxyoctadecanoic Acid	Lipids	Free fatty acids	A				--
297	mws0369	DAM-S	303.23	258.9	304.24	C20H32O2	[M-H]-	Arachidonic Acid	Lipids	Free fatty acids	A			down	ko00590,ko00591,ko01040,ko01100
298	pmn001610	CONS	307.26	307.3	308.272	C20H36O2	[M-H]-	Eicosadienoic acid	Lipids	Free fatty acids	A				ko01040
299	pmn001689	CONS	311.22	223.17	312.23	C18H32O4	[M-H]-	9-Hydroxy-12-oxo-15(Z)-octadecenoic acid*	Lipids	Free fatty acids	A				ko00592,ko01110
300	Lmbn005287	DAM-S	311.22	249.22	312.23	C18H32O4	[M-H]-	7S,8S-DiHODE; (9Z,12Z)-(7S,8S)-Dihydroxyoctadeca-9,12-dienoic acid*	Lipids	Free fatty acids	B			down	ko00591
301	pmn001691	DAM-S	327.22	291.2	328.225	C18H32O5	[M-H]-	9,12,13-Trihydroxy-10,15-octadecadienoic acid	Lipids	Free fatty acids	A			down	--
302	pmn001694	CONS	329.23	229.15	330.241	C18H34O5	[M-H]-	9,10,13-Trihydroxy-11-Octadecenoic Acid*	Lipids	Free fatty acids	A				ko00591
303	Lmbn004240	CONS	329.23	199.13	330.241	C18H34O5	[M-H]-	9,10-Dihydroxy-12,13-epoxyoctadecanoic acid*	Lipids	Free fatty acids	B				ko00591
304	pmp001284	CONS	331.28	313.27	330.277	C19H38O4	[M+H]+	Monopalmitin	Lipids	Glycerol ester	A				--
305	pmb1562	CONS	351.25	146.9	350.246	C21H34O4	[M+H]+	1-Stearidonoyl-Glycerol	Lipids	Glycerol ester	A				--
306	Lmhp011562	DAM-S	353.27	261.22	352.261	C21H36O4	[M+H]+	1-α-Linolenoyl-glycerol	Lipids	Glycerol ester	A	down			--
307	Lmhp112042	CONS	355.28	263.24	354.277	C21H38O4	[M+H]+	1-Linoleoylglycerol*	Lipids	Glycerol ester	A				--
308	pmp001283	CONS	355.28	337.27	354.277	C21H38O4	[M+H]+	1-Monolinolein*	Lipids	Glycerol ester	A				--
309	pmb0296	CONS	357.3	265.4	356.293	C21H40O4	[M+H]+	1-Oleoyl-Sn-Glycerol	Lipids	Glycerol ester	A				--
310	Hmbn005456	DAM-S	399.11	163.04	400.116	C21H20O8	[M-H]-	1-O-Caffeoyl-3-O-p-coumaroylglycerol	Lipids	Glycerol ester	B	up		up	--
311	Lmhp008763	DAM-S	452.28	311.26	451.27	C21H42NO7P	[M+H]+	LysoPE 16:1(2n isomer)	Lipids	LPE	B	up			--
312	pmb0876	CONS	454.29	313.27	453.286	C21H44NO7P	[M+H]+	LysoPE 16:0*	Lipids	LPE	A				--
313	pmd0160	CONS	454.29	313.27	453.286	C21H44NO7P	[M+H]+	LysoPE 16:0(2n isomer)*	Lipids	LPE	A				--
314	pmd0130	CONS	468.31	184.07	467.301	C22H46NO7P	[M+H]+	LysoPC 14:0	Lipids	LPC	A				--
315	Lmhp008589	CONS	476.28	335.26	475.27	C23H42NO7P	[M+H]+	LysoPE 18:3(2n isomer)*	Lipids	LPE	A				--
316	Lmhp008801	CONS	476.28	335.26	475.27	C23H42NO7P	[M+H]+	LysoPE 18:3*	Lipids	LPE	A				--
317	pmb0881	CONS	478.29	337.27	477.286	C23H44NO7P	[M+H]+	LysoPE 18:2*	Lipids	LPE	B				--
318	pmb0874	CONS	478.29	337.27	477.286	C23H44NO7P	[M+H]+	LysoPE 18:2(2n isomer)*	Lipids	LPE	A				--
319	mws0289	CONS	480.31	339.29	479.301	C23H46NO7P	[M+H]+	LysoPE 18:1	Lipids	LPE	A				--
320	pmd0132	CONS	496.34	184.07	495.332	C24H50NO7P	[M+H]+	LysoPC 16:0(2n isomer)*	Lipids	LPC	A				--
321	pmb0855	CONS	496.34	184.07	495.332	C24H50NO7P	[M+H]+	LysoPC 16:0*	Lipids	LPC	A				--
322	Lmhp010757	CONS	506.32	365.31	505.317	C25H48NO7P	[M+H]+	LysoPE 20:2*	Lipids	LPE	B				--
323	Lmhp010514	CONS	506.32	365.31	505.317	C25H48NO7P	[M+H]+	LysoPE 20:2(2n isomer)*	Lipids	LPE	B				--
324	Lmhp009773	CONS	515.32	261.22	514.314	C27H46O9	[M+H]+	1-α-Linolenoyl-glycerol-3-O-glucoside*	Lipids	Glycerol ester	A				--
325	Lmhp009526	DAM-S	515.32	261.22	514.314	C27H46O9	[M+H]+	2-α-Linolenoyl-glycerol-1-O-glucoside*	Lipids	Glycerol ester	A	down			--
326	Lmhp010573	CONS	517.34	263.24	516.33	C27H48O9	[M+H]+	1-Linoleoylglycerol-3-O-glucoside	Lipids	Glycerol ester	A				--
327	pmb0854	CONS	518.32	184.07	517.317	C26H48NO7P	[M+H]+	LysoPC 18:3*	Lipids	LPC	A				--
328	pmb0865	CONS	518.32	184.07	517.317	C26H48NO7P	[M+H]+	LysoPC 18:3(2n isomer)*	Lipids	LPC	A				--
329	pmp001273	CONS	520.34	184.07	519.332	C26H50NO7P	[M+H]+	LysoPC 18:2*	Lipids	LPC	A				--
330	pmp001251	CONS	520.34	184.07	519.332	C26H50NO7P	[M+H]+	LysoPC 18:2(2n isomer)*	Lipids	LPC	A				--
331	pmp001281	CONS	522.36	184.07	521.348	C26H52NO7P	[M+H]+	LysoPC 18:1*	Lipids	LPC	A				--
332	Lmhp010190	CONS	522.36	184.07	521.348	C26H52NO7P	[M+H]+	LysoPC 18:1(2n isomer)*	Lipids	LPC	A				--
333	mws0126	CONS	524.37	184.07	523.364	C26H54NO7P	[M+H]+	LysoPC 18:0*	Lipids	LPC	B				--
334	pmd0136	CONS	524.37	184.07	523.364	C26H54NO7P	[M+H]+	LysoPC 18:0(2n isomer)*	Lipids	LPC	A				--
335	Lmhp009890	CONS	546.36	184.07	545.348	C28H52NO7P	[M+H]+	LysoPC 20:3	Lipids	LPC	A				--
336	Lmhp008744	CONS	677.37	261.22	676.367	C33H56O14	[M+H]+	1-α-Linolenoyl-glycerol-2,3-di-O-glucoside*	Lipids	Glycerol ester	A				--
337	Lmhp008513	DAM-S	677.37	261.22	676.367	C33H56O14	[M+H]+	2-α-Linolenoyl-glycerol-1,3-di-O-glucoside*	Lipids	Glycerol ester	A	down			--
338	Lmhp009384	CONS	679.39	263.24	678.383	C33H58O14	[M+H]+	1-Linoleoylglycerol-2,3-di-O-glucoside*	Lipids	Glycerol ester	A				--
339	Lmhp009190	CONS	679.39	263.24	678.383	C33H58O14	[M+H]+	2-Linoleoylglycerol-1,3-di-O-glucoside*	Lipids	Glycerol ester	A				--
340	pme3200	CONS	74	57	73.064	C2H7N3	[M+H]+	1-methylguanidine	Nucleotides and derivatives	Nucleotides and derivatives	B				--
341	mws0255	CONS	112.05	95	111.043	C4H5N3O	[M+H]+	Cytosine	Nucleotides and derivatives	Nucleotides and derivatives	A				ko00240,ko01100
342	pme0257	DAM-R	111.02	80	112.027	C4H4N2O2	[M-H]-	Uracil	Nucleotides and derivatives	Nucleotides and derivatives	B	up	up	up	ko00240,ko00410,ko00770,ko01100
343	mws0572	CONS	126.07	109	125.059	C5H7N3O	[M+H]+	5-Methylcytosine	Nucleotides and derivatives	Nucleotides and derivatives	B				ko00240,ko01100
344	mws0251	DAM-S	127.05	110	126.043	C5H6N2O2	[M+H]+	Thymine	Nucleotides and derivatives	Nucleotides and derivatives	A			down	ko00240,ko01100
345	pme0040	DAM-S	136.06	119	135.054	C5H5N5	[M+H]+	Adenine*	Nucleotides and derivatives	Nucleotides and derivatives	A	down			ko00230,ko00908,ko01100
346	pme1173	DAM-S	137.05	110	136.039	C5H4N4O	[M+H]+	Allopurinol*	Nucleotides and derivatives	Nucleotides and derivatives	B	down		down	--
347	pme0033	DAM-S	137.05	119	136.039	C5H4N4O	[M+H]+	Hypoxanthine*	Nucleotides and derivatives	Nucleotides and derivatives	B	down		down	ko00230,ko01100
348	pme0183	DAM-S	152.06	135	151.049	C5H5N5O	[M+H]+	Isoguanine*	Nucleotides and derivatives	Nucleotides and derivatives	A	down		down	--
349	pme1109	DAM-S	152.06	135	151.049	C5H5N5O	[M+H]+	Guanine*	Nucleotides and derivatives	Nucleotides and derivatives	A	down		down	ko00230,ko01100
350	pme0256	DAM-S	151.03	151	152.033	C5H4N4O2	[M-H]-	Xanthine	Nucleotides and derivatives	Nucleotides and derivatives	B	down		down	ko00230,ko00232,ko01100,ko01110
351	pme3968	DAM-S	166.07	149.05	165.065	C6H7N5O	[M+H]+	7-Methylguanine	Nucleotides and derivatives	Nucleotides and derivatives	A			down	--
352	pmc0274	DAM-S	167.1	121.1	166.031	C6H6N4S	[M+H]+	6-Methylmercaptopurine	Nucleotides and derivatives	Nucleotides and derivatives	B	down	down		--
353	pme1266	DAM-S	167.06	124	166.049	C6H6N4O2	[M+H]+	3-Methylxanthine	Nucleotides and derivatives	Nucleotides and derivatives	B	down			ko00232,ko01100,ko01110
354	pme2060	CONS	204.25	136	203.117	C10H13N5	[M+H]+	N6-Isopentenyladenine	Nucleotides and derivatives	Nucleotides and derivatives	B				ko00908,ko01110,ko04075
355	pmb2507	CONS	213.1	97	214.024	C5H11O7P	[M-H]-	2-Deoxyribose-1-phosphate	Nucleotides and derivatives	Nucleotides and derivatives	B				ko00030,ko00240,ko01100
356	mws1305	CONS	224.09	131.8	225.101	C12H11N5	[M-H]-	6-Benzylaminopurine	Nucleotides and derivatives	Nucleotides and derivatives	B				--
357	pme1194	CONS	228.1	112	227.091	C9H13N3O4	[M+H]+	2'-Deoxycytidine	Nucleotides and derivatives	Nucleotides and derivatives	B				ko00240,ko01100,ko02010
358	pme3882	DAM-S	227.1	184	228.075	C9H12N2O5	[M-H]-	2'-Deoxyuridine	Nucleotides and derivatives	Nucleotides and derivatives	B	down		down	ko00240,ko01100,ko02010
359	mws0984	DAM-S	236.08	164.06	237.086	C9H11N5O3	[M-H]-	L-Sepiapterin	Nucleotides and derivatives	Nucleotides and derivatives	B			down	ko00790,ko01100
360	pme0264	CONS	243.1	127	242.09	C10H14N2O5	[M+H]+	Thymidine	Nucleotides and derivatives	Nucleotides and derivatives	A				ko00240,ko01100
361	ML10180524	CONS	244.09	112.05	243.086	C9H13N3O5	[M+H]+	Cytarabine*	Nucleotides and derivatives	Nucleotides and derivatives	A				--
362	pme3732	CONS	244.09	112	243.086	C9H13N3O5	[M+H]+	Cytidine*	Nucleotides and derivatives	Nucleotides and derivatives	A				ko00240,ko01100,ko02010
363	mws0976	DAM-S	243.06	153	244.07	C9H12N2O6	[M-H]-	β-Pseudouridine*	Nucleotides and derivatives	Nucleotides and derivatives	B			down	ko00240,ko01100
364	mws0248	DAM-S	243.06	110	244.07	C9H12N2O6	[M-H]-	Uridine*	Nucleotides and derivatives	Nucleotides and derivatives	A	down			ko00240,ko01100,ko02010
365	mws1715	CONS	252.11	69	251.102	C10H13N5O3	[M+H]+	Cordycepin*	Nucleotides and derivatives	Nucleotides and derivatives	A				--
366	pme3961	CONS	252.11	136	251.102	C10H13N5O3	[M+H]+	2'-Deoxyadenosine*	Nucleotides and derivatives	Nucleotides and derivatives	A				ko00230,ko01100,ko02010
367	pme1187	DAM-S	257.08	124	258.085	C10H14N2O6	[M-H]-	5-Methyluridine	Nucleotides and derivatives	Nucleotides and derivatives	A	down		down	--
368	pme0230	CONS	268.1	136.06	267.097	C10H13N5O4	[M+H]+	Adenosine*	Nucleotides and derivatives	Nucleotides and derivatives	A				ko00230,ko01100,ko02010
369	pme1184	CONS	268.1	152	267.097	C10H13N5O4	[M+H]+	2'-Deoxyguanosine*	Nucleotides and derivatives	Nucleotides and derivatives	A				ko00230,ko01100,ko02010
370	mws1060	DAM-S	267.07	135	268.081	C10H12N4O5	[M-H]-	9-(Arabinosyl)hypoxanthine	Nucleotides and derivatives	Nucleotides and derivatives	A			down	--
371	mws0872	CONS	280.11	148	281.112	C11H15N5O4	[M-H]-	1-Methyladenosine	Nucleotides and derivatives	Nucleotides and derivatives	B				--
372	Zmyp000878	CONS	284.1	152.06	283.092	C10H13N5O5	[M+H]+	2-Hydroxyadenosine*	Nucleotides and derivatives	Nucleotides and derivatives	B				--
373	pme1178	CONS	284.1	152	283.092	C10H13N5O5	[M+H]+	Guanosine*	Nucleotides and derivatives	Nucleotides and derivatives	A				ko00230,ko01100,ko02010
374	mws0668	DAM-S	283.07	151	284.076	C10H12N4O6	[M-H]-	Xanthosine	Nucleotides and derivatives	Nucleotides and derivatives	A			down	ko00230,ko00232,ko01100,ko01110,ko02010
375	Lmqp000329	DAM-S	296.07	104.11	295.056	C8H14N3O7P	[M+H]+	5-Aminoimidazole ribonucleotide	Nucleotides and derivatives	Nucleotides and derivatives	A	up		up	--
376	pme1474	DAM-S	298.1	136	297.09	C11H15N5O3S	[M+H]+	5'-Deoxy-5'-(methylthio)adenosine	Nucleotides and derivatives	Nucleotides and derivatives	A		down		ko00270,ko00908,ko01100
377	pmb0197	DAM-S	298.1	166.3	297.107	C11H15N5O5	[M+H]+	N7-Methylguanosine	Nucleotides and derivatives	Nucleotides and derivatives	B	down			--
378	mws0724	DAM-R	298.08	208	299.087	C10H13N5O6	[M-H]-	8-Hydroxyguanosine	Nucleotides and derivatives	Nucleotides and derivatives	B	down	down	down	--
379	pme3967	DAM-S	312.13	180	311.123	C12H17N5O5	[M+H]+	2-(Dimethylamino)guanosine	Nucleotides and derivatives	Nucleotides and derivatives	A	down			--
380	pme3174	DAM-S	324.06	112	323.052	C9H14N3O8P	[M+H]+	Cytidine 5'-monophosphate(Cytidylic acid)	Nucleotides and derivatives	Nucleotides and derivatives	B			up	ko00240,ko01100
381	pme3188	CONS	323.03	211	324.036	C9H13N2O9P	[M-H]-	Uridine 5'-monophosphate	Nucleotides and derivatives	Nucleotides and derivatives	A				ko00240,ko01100
382	mws0884	CONS	328.05	134.2	329.053	C10H12N5O6P	[M-H]-	Cyclic 3',5'-Adenylic acid	Nucleotides and derivatives	Nucleotides and derivatives	A				ko00230,ko01100
383	pme3184	DAM-S	332.08	136	331.068	C10H14N5O6P	[M+H]+	2'-Deoxyadenosine-5'-monophosphate	Nucleotides and derivatives	Nucleotides and derivatives	B			up	ko00230,ko01100
384	pmc0066	DAM-S	333.05	137.05	332.052	C10H13N4O7P	[M+H]+	2'-Deoxyinosine-5'-monophosphate	Nucleotides and derivatives	Nucleotides and derivatives	B			up	ko00230
385	mws0609	DAM-S	344.04	150	345.047	C10H12N5O7P	[M-H]-	Guanosine 3',5'-cyclic monophosphate	Nucleotides and derivatives	Nucleotides and derivatives	A	up		up	ko00230,ko01100
386	pmb0981	DAM-S	348.07	136	347.063	C10H14N5O7P	[M+H]+	Adenosine 5'-monophosphate	Nucleotides and derivatives	Nucleotides and derivatives	A		down		ko00230,ko00908,ko01100,ko01110
387	pmb0998	DAM-S	364.07	152.1	363.058	C10H14N5O8P	[M+H]+	Guanosine 5'-monophosphate	Nucleotides and derivatives	Nucleotides and derivatives	A			up	ko00230,ko01100
388	pmb0964	DAM-S	366.2	204.1	365.17	C16H23N5O5	[M+H]+	Isopentenyladenine-7-N-glucoside	Nucleotides and derivatives	Nucleotides and derivatives	B	up			--
389	pme3337	DAM-S	384.12	252	383.108	C14H17N5O8	[M+H]+	Succinyladenosine	Nucleotides and derivatives	Nucleotides and derivatives	A			down	--
390	pme3007	CONS	402.99	159	404.002	C9H14N2O12P2	[M-H]-	Uridine 5'-diphosphate	Nucleotides and derivatives	Nucleotides and derivatives	B				ko00240,ko00908,ko01100
391	Lmqp000873	CONS	101.02	55.02	100.018	C4H4O3	[M+H]+	Succinic anhydride	Organic acids	Organic acids	B				--
392	Lmbn000193	CONS	103	59.01	104.011	C3H4O4	[M-H]-	Tartronate semialdehyde*	Organic acids	Organic acids	A				ko00053,ko00630,ko01100
393	ML10172161	CONS	103	59.01	104.011	C3H4O4	[M-H]-	Hydroxypyruvic acid*	Organic acids	Organic acids	A				ko00260,ko00630,ko01100,ko01110,ko01200
394	pme0271	CONS	115	71	116.011	C4H4O4	[M-H]-	Maleic acid	Organic acids	Organic acids	A				ko00350,ko00650,ko00760,ko01100
395	mws0192	CONS	117.02	73	118.027	C4H6O4	[M-H]-	Succinic acid*	Organic acids	Organic acids	A				ko00020,ko00190,ko00250,ko00310,ko00350,ko00360,ko00620,ko00630,ko00640,ko00650,ko00760,ko00920,ko01100,ko01110,ko01200
396	mws0470	CONS	117.02	73	118.027	C4H6O4	[M-H]-	Methylmalonic acid*	Organic acids	Organic acids	A				ko00240,ko00280,ko00640,ko01100
397	Lmbp000668	CONS	124.04	78.03	123.032	C6H5NO2	[M+H]+	Isonicotinic acid*	Organic acids	Organic acids	A				--
398	Zmgn000217	CONS	129.02	85.03	130.027	C5H6O4	[M-H]-	Methylenesuccinic acid*	Organic acids	Organic acids	A				ko00660,ko01100
399	mws0425	CONS	129.02	85	130.027	C5H6O4	[M-H]-	Citraconic acid*	Organic acids	Organic acids	A				ko00290,ko00660,ko01100,ko01210
400	Lmbn001718	CONS	129.06	57.03	130.063	C6H10O3	[M-H]-	(S)-3-Methyl-2-oxopentanoic acid	Organic acids	Organic acids	B				ko00280,ko00290,ko00966,ko01100,ko01110,ko01210,ko01230
401	Zmpn000638	DAM-S	130.05	88.04	131.069	C4H9N3O2	[M-H]-	3-Guanidinopropionic acid	Organic acids	Organic acids	B	down		down	--
402	Lmbn001288	CONS	131.03	87.04	132.042	C5H8O4	[M-H]-	(S)-2-hydroxy-2-methyl-3-oxobutanoic acid*	Organic acids	Organic acids	B				ko00290,ko00650,ko00660,ko00770,ko01100,ko01110,ko01210,ko01230
403	Lmmn000806	CONS	131.03	87.05	132.042	C5H8O4	[M-H]-	Dimethylmalonic acid*	Organic acids	Organic acids	A				--
404	mws0473	CONS	131.03	87.05	132.042	C5H8O4	[M-H]-	2-Methylsuccinic acid*	Organic acids	Organic acids	A				--
405	Lmgn000160	DAM-S	131.05	70.03	132.053	C4H8N2O3	[M-H]-	3-Ureidopropionic Acid*	Organic acids	Organic acids	B	down			ko00240,ko00410,ko00770,ko01100
406	mws0275	DAM-R	133.01	71	134.022	C4H6O5	[M-H]-	L-(-)-Malic acid*	Organic acids	Organic acids	A	up	up	up	ko00020,ko00620,ko00630,ko00710,ko01100,ko01110,ko01200
407	Lmbn000198	DAM-R	133.01	71.01	134.022	C4H6O5	[M-H]-	3-Dehydro-L-Threonic Acid*	Organic acids	Organic acids	A	up	up	up	ko00053,ko01100
408	Lmbn002862	CONS	137.02	93.03	138.032	C7H6O3	[M-H]-	3-Hydroxybenzoic Acid*	Organic acids	Organic acids	B				ko00400
409	mws0336	DAM-S	137.04	93.05	138.043	C6H6N2O2	[M-H]-	Urocanic acid	Organic acids	Organic acids	B	up	up		ko00340,ko01100
410	mws0567	CONS	146.09	87	145.085	C5H11N3O2	[M+H]+	4-Guanidinobutyric acid	Organic acids	Organic acids	A				ko00330,ko01100
411	pmb2826	CONS	147.03	87.1	148.037	C5H8O5	[M-H]-	L-Citramalic acid*	Organic acids	Organic acids	A				ko00660,ko01100
412	Zmyn000247	CONS	147.03	57.03	148.037	C5H8O5	[M-H]-	(S)-2-Hydroxyglutaric Acid*	Organic acids	Organic acids	A				ko00310,ko01100
413	Lmbn001034	CONS	147.07	85.03	148.074	C6H12O4	[M-H]-	(R)-2,3-Dihydroxy-3-methylpentanoic acid*	Organic acids	Organic acids	B				ko00290,ko01100,ko01110,ko01210,ko01230
414	pme3154	CONS	147.07	59.01	148.074	C6H12O4	[M-H]-	Mevalonic acid*	Organic acids	Organic acids	B				ko00900,ko01100,ko01110
415	mws0639	DAM-S	153.02	109.03	154.027	C7H6O4	[M-H]-	2,3-Dihydroxybenzoic Acid*	Organic acids	Organic acids	A		up		ko01110
416	Lmbn001467	DAM-S	158.08	116.07	159.09	C7H13NO3	[M-H]-	5-Acetamidopentanoic Acid	Organic acids	Organic acids	A	down		down	ko00310,ko01100
417	Zmjn001813	CONS	159.07	97.06	160.074	C7H12O4	[M-H]-	Pimelic acid*	Organic acids	Organic acids	B				ko00780,ko01100
418	Lmbn002072	CONS	159.07	97.07	160.074	C7H12O4	[M-H]-	2-Propylsuccinic acid*	Organic acids	Organic acids	B				--
419	mws0159	CONS	163.04	91	164.047	C9H8O3	[M-H]-	Phenylpyruvic acid*	Organic acids	Organic acids	B				ko00360,ko00400,ko00960,ko01100,ko01110,ko01210,ko01230
420	Lmmn001643	CONS	163.04	119.05	164.047	C9H8O3	[M-H]-	2-Hydroxycinnamic acid*	Organic acids	Organic acids	B				ko00360,ko00940,ko01100,ko01110
421	mws0344	CONS	165.04	75	166.048	C5H10O6	[M-H]-	D-Xylonic acid	Organic acids	Organic acids	A				ko00040,ko01100
422	Lmrn003000	CONS	165.06	103.06	166.063	C9H10O3	[M-H]-	2-Hydroxy-3-phenylpropanoic acid*	Organic acids	Organic acids	A				ko00360,ko00960,ko01100
423	Zmzn002460	DAM-S	171.04	127.05	172.052	C11H8O2	[M-H]-	1-Naphthoic acid	Organic acids	Organic acids	B		down		--
424	mws0154	DAM-R	173.05	93	174.053	C7H10O5	[M-H]-	Shikimic acid*	Organic acids	Organic acids	A	up	up	up	ko00400,ko01100,ko01110,ko01230
425	Lmgn002091	CONS	173.05	93.03	174.053	C7H10O5	[M-H]-	2-Methyl-3-oxoadipic acid*	Organic acids	Organic acids	B				--
426	Lmgn002555	CONS	173.08	59.01	174.089	C8H14O4	[M-H]-	2-Propylglutaric acid*	Organic acids	Organic acids	B				--
427	mws0242	CONS	173.08	111	174.089	C8H14O4	[M-H]-	Suberic Acid*	Organic acids	Organic acids	A				--
428	Zmgn001448	DAM-S	175.06	115.04	176.068	C7H12O5	[M-H]-	2-Propylmalic Acid*	Organic acids	Organic acids	B	down		down	ko00620
429	Lmgn000242	CONS	177.04	113.02	178.048	C6H10O6	[M-H]-	4,5,6-Trihydroxy-2-oxohexanoic acid	Organic acids	Organic acids	B				ko00052,ko01100
430	mws0237	CONS	187.1	125	188.105	C9H16O4	[M-H]-	Anchoic Acid*	Organic acids	Organic acids	A				--
431	Zmyn000453	CONS	191.02	111.01	192.027	C6H8O7	[M-H]-	Isocitric Acid*	Organic acids	Organic acids	A				ko00020,ko00630,ko01100,ko01110,ko01200,ko01210,ko01230
432	mws0281	CONS	191.02	111.01	192.027	C6H8O7	[M-H]-	Citric Acid*	Organic acids	Organic acids	A				ko00020,ko00250,ko00630,ko01100,ko01110,ko01200,ko01210,ko01230
433	mws0277	CONS	191.06	85	192.063	C7H12O6	[M-H]-	Quinic Acid	Organic acids	Organic acids	A				ko00400,ko01100
434	pmb2640	CONS	199.17	181	200.178	C12H24O2	[M-H]-	Lauric acid	Organic acids	Organic acids	A				ko00061,ko01100,ko01110
435	pme0266	CONS	201.11	139	202.121	C10H18O4	[M-H]-	Sebacate	Organic acids	Organic acids	A				--
436	Zmtn001464	CONS	204.03	160.04	205.038	C10H7NO4	[M-H]-	4,8-Dihydroxyquinoline-2-carboxylic acid	Organic acids	Organic acids	B				ko00380
437	mws0474	CONS	229.14	211	230.152	C12H22O4	[M-H]-	Dodecanedioic aicd	Organic acids	Organic acids	A				--
438	Lmtn004049	CONS	263.13	204.12	264.136	C15H20O4	[M-H]-	Abscisic acid	Organic acids	Organic acids	B				ko00906,ko01100,ko01110,ko04075
439	Lmmn003323	CONS	271.23	225.22	272.235	C16H32O3	[M-H]-	2-Hydroxyhexadecanoic acid	Organic acids	Organic acids	B				--
440	Zmyn000268	DAM-S	89.02	71.02	90.032	C3H6O3	[M-H]-	2,3-Dihydroxypropanal	Others	Saccharides and Alcohols	B		up	down	--
441	pma0134	DAM-S	121.04	93.06	120.042	C4H8O4	[M+H]+	D-(-)-Threose	Others	Saccharides and Alcohols	B	down	down		--
442	Lmbn002737	CONS	119.05	93.03	120.058	C8H8O	[M-H]-	3-Methylbenzaldehyde*	Others	Others	B				ko01100
443	mws0133	CONS	123.06	79.9	122.048	C6H6N2O	[M+H]+	Nicotinamide	Others	Vitamin	A				ko00760,ko01100
444	pme0490	CONS	124.04	78	123.032	C6H5NO2	[M+H]+	Nicotinic acid*	Others	Vitamin	A				ko00760,ko00960,ko01100,ko01110
445	pmp000509	CONS	127.04	109.02	126.032	C6H6O3	[M+H]+	Maltol*	Others	Others	A				ko00523,ko01110
446	mws0889	CONS	135.03	75.01	136.037	C4H8O5	[M-H]-	D-Threonic Acid	Others	Saccharides and Alcohols	A				--
447	Zmgn000173	CONS	149.05	75.01	150.053	C5H10O5	[M-H]-	D-Ribose	Others	Saccharides and Alcohols	B				ko00030,ko01100,ko02010
448	pme0513	DAM-R	151.06	59	152.068	C5H12O5	[M-H]-	Xylitol*	Others	Saccharides and Alcohols	B	up	up	up	ko00040,ko01100,ko02010
449	mws0438	DAM-R	151.06	59	152.068	C5H12O5	[M-H]-	L-Arabitol*	Others	Saccharides and Alcohols	B	up	up	up	ko00040,ko01100
450	mws0213	DAM-R	151.06	71	152.068	C5H12O5	[M-H]-	Ribitol*	Others	Saccharides and Alcohols	B	up	up	up	ko00040,ko00740,ko01100
451	pme1383	CONS	170.08	134.1	169.074	C8H11NO3	[M+H]+	Pyridoxine	Others	Vitamin	B				ko00750,ko01100
452	MA10039492	DAM-R	173.01	71.03	174.016	C6H6O6	[M-H]-	Dehydroascorbic acid	Others	Vitamin	B	up	up	up	ko00053,ko00480,ko01100
453	Hmfn000531	DAM-S	175.02	87.01	176.032	C6H8O6	[M-H]-	L-Ascorbic acid	Others	Vitamin	B		up		ko00053,ko00480,ko01100,ko01110
454	pmf0367	DAM-R	177.02	88.9	178.027	C9H6O4	[M-H]-	5,7-Dihydroxychromone*	Others	Others	A	up	up	up	--
455	pmb0786	CONS	180.09	163.06	179.079	C6H13NO5	[M+H]+	D-Glucosamine	Others	Saccharides and Alcohols	B				ko00520,ko01100
456	mws4170	DAM-R	179.06	59.01	180.063	C6H12O6	[M-H]-	D-Glucose*	Others	Saccharides and Alcohols	A	up	up	up	ko00010,ko00030,ko00052,ko00500,ko00520,ko00901,ko01100,ko01110,ko02010,ko04933
457	pme0516	DAM-S	179.06	87	180.063	C6H12O6	[M-H]-	Inositol*	Others	Saccharides and Alcohols	B		up		ko00052,ko00053,ko00562,ko01100,ko01110,ko02010,ko04070
458	mws0214	DAM-R	181.07	71	182.079	C6H14O6	[M-H]-	D-Sorbitol*	Others	Saccharides and Alcohols	B	up	up	up	ko00051,ko00052,ko01100,ko02010
459	pme2237	DAM-R	181.07	101	182.079	C6H14O6	[M-H]-	Dulcitol*	Others	Saccharides and Alcohols	B	up	up	up	ko00052,ko01100
460	mws1155	DAM-R	181.07	101.02	182.079	C6H14O6	[M-H]-	Mannitol*	Others	Saccharides and Alcohols	B	up	up	up	ko00051,ko01100,ko02010
461	pme2596	CONS	184.06	148	183.053	C8H9NO4	[M+H]+	4-Pyridoxic acid	Others	Vitamin	B				ko00750,ko01100
462	pmn001380	CONS	187.1	169.09	188.105	C9H16O4	[M-H]-	Eucommiol*	Others	Others	A				--
463	pmp001227	CONS	193.12	105.1	192.115	C12H16O2	[M+H]+	Senkyunolide A	Others	Others	B				--
464	pme3705	CONS	193.04	73	194.043	C6H10O7	[M-H]-	D-Glucoronic acid	Others	Saccharides and Alcohols	B				ko00040,ko00053,ko00520,ko00562,ko01100
465	pme0534	CONS	195.05	74.9	196.058	C6H12O7	[M-H]-	Gluconic acid	Others	Saccharides and Alcohols	A				ko00030,ko01100,ko01110,ko01200
466	pme1261	DAM-S	206.14	76	205.131	C9H19NO4	[M+H]+	D-Panthenol	Others	Saccharides and Alcohols	B			up	ko00770
467	Zmyn000108	CONS	209.03	85.03	210.038	C6H10O8	[M-H]-	D-Saccharic acid*	Others	Saccharides and Alcohols	A				ko00053,ko01100
468	Zmpn000199	CONS	209.03	85.03	210.038	C6H10O8	[M-H]-	D-Galactaric acid*	Others	Saccharides and Alcohols	B				ko00053,ko01100
469	mws1337	CONS	220.12	202.1	219.111	C9H17NO5	[M+H]+	D-Pantothenic Acid	Others	Vitamin	A				ko00410,ko00770,ko01100,ko01110
470	Lmtp005226	CONS	221.19	105.07	220.183	C15H24O	[M+H]+	Santalol	Others	Others	B				--
471	pme2755	CONS	222	144	221.09	C8H15NO6	[M+H]+	N-Acetyl-D-glucosamine*	Others	Saccharides and Alcohols	B				ko00520,ko01100,ko02010
472	mws4174	DAM-S	222.1	138	221.09	C8H15NO6	[M+H]+	N-Acetyl-D-mannosamine*	Others	Saccharides and Alcohols	B	up		up	ko00520,ko01100
473	HJAP051	DAM-S	227.13	181.09	226.121	C12H18O4	[M+H]+	3-(3,4,5-Trimethoxyphenyl)propan-1-ol	Others	Others	B			down	--
474	pme2266	CONS	245.1	227	244.088	C10H16N2O3S	[M+H]+	Biotin	Others	Vitamin	B				ko00780,ko01100,ko02010
475	pma3101	CONS	256.2	124.1	256.082	C11H14NO6+	[M+H]+	Nicotinate D-ribonucleoside	Others	Vitamin	B				ko00760,ko01100
476	mws1359	CONS	255.1	239	256.11	C16H16O3	[M-H]-	Pterostilbene	Others	Stilbene	B				ko00945
477	Zmyn000110	DAM-S	258.04	78.96	259.046	C6H14NO8P	[M-H]-	D-Glucosamine 1-phosphate	Others	Saccharides and Alcohols	B		down		ko00520,ko01100
478	mws0866	CONS	259.02	97	260.03	C6H13O9P	[M-H]-	D-Glucose 6-phosphate*	Others	Saccharides and Alcohols	A				ko00500,ko00562,ko00998,ko01100,ko01110
479	mws1090	CONS	259.02	97	260.03	C6H13O9P	[M-H]-	Glucose-1-phosphate*	Others	Saccharides and Alcohols	A				ko00010,ko00040,ko00052,ko00500,ko00520,ko00523,ko00561,ko01100,ko01110
480	Zmpn000095	CONS	261.04	78.96	262.045	C6H15O9P	[M-H]-	Sorbitol-6-phosphate	Others	Saccharides and Alcohols	B				ko00051,ko01100
481	pmb3081	CONS	289	97	290.004	C6H11PO11	[M-H]-	Glucarate O-Phosphoric acid	Others	Saccharides and Alcohols	A				--
482	pme3163	DAM-S	289	97	290.04	C7H15O10P	[M-H]-	D-Sedoheptuiose 7-phosphate	Others	Saccharides and Alcohols	B		up	up	--
483	Lmmp008831	CONS	295.17	227.11	294.161	C20H22O2	[M+H]+	Longistylin C	Others	Stilbene	A				--
484	pmp000971	DAM-S	301.07	286.05	300.063	C16H12O6	[M+H]+	6-Demethoxy-7-methylcapillarisin*	Others	Others	A	up			--
485	pme2816	CONS	301.2	209.2	300.209	C20H28O2	[M+H]+	4-Oxoretinol	Others	Vitamin	B				--
486	pmb3079	CONS	300.05	96.9	301.056	C8H16NO9P	[M-H]-	N-Acetyl-D-glucosamine-1-phosphate	Others	Saccharides and Alcohols	A				--
487	pmb0789	CONS	332.13	152.07	331.127	C14H21NO8	[M+H]+	Pyridoxine-5'-O-glucoside	Others	Vitamin	B				--
488	Lmqn000432	DAM-S	333.06	333.06	334.067	C9H19O11P	[M-H]-	1-(sn-Glycero-3-phospho)-1D-myo-inositol	Others	Saccharides and Alcohols	B			up	--
489	pme3311	DAM-S	339	97	339.996	C6H14O12P2	[M-H]-	D-Fructose-1,6-biphosphate*	Others	Saccharides and Alcohols	B	down			ko00400,ko00710,ko01100,ko01110,ko01200
490	mws1333	DAM-R	341.11	113	342.116	C12H22O11	[M-H]-	Melibiose*	Others	Saccharides and Alcohols	A	up	up	up	ko00052,ko01100,ko02010
491	mws1080	DAM-R	341.11	179	342.116	C12H22O11	[M-H]-	Galactinol*	Others	Saccharides and Alcohols	A	up	up	up	ko00052,ko01100
492	pme0519	DAM-R	341.11	119	342.116	C12H22O11	[M-H]-	D-(+)-Sucrose*	Others	Saccharides and Alcohols	A	up	up	up	ko00052,ko00500,ko01100,ko01110,ko02010
493	MA10039641	DAM-R	341.11	89.02	342.116	C12H22O11	[M-H]-	Lactobiose*	Others	Saccharides and Alcohols	A	up	up	up	ko00052,ko01100,ko02010
494	mws5038	DAM-R	341.11	89.02	342.116	C12H22O11	[M-H]-	Isomaltulose*	Others	Saccharides and Alcohols	A	up	up	up	--
495	mws0264	DAM-R	341.11	119	342.116	C12H22O11	[M-H]-	D-(+)-Trehalose*	Others	Saccharides and Alcohols	A	up	up	up	ko00500,ko01100,ko01110,ko02010
496	pmb0801	DAM-S	346.11	184.1	345.106	C14H19NO9	[M+H]+	4-Pyridoxic acid-O-glucoside	Others	Vitamin	A	up			--
497	mws5040	DAM-S	365.11	203.05	364.078	C12H21O11Na	[M+H]+	Turanose	Others	Saccharides and Alcohols	A	up			--
498	mws0232	CONS	377.15	243	376.138	C17H20N4O6	[M+H]+	Riboflavin	Others	Vitamin	A				ko00740,ko01100,ko01110,ko02010
499	mws2523	DAM-S	421.08	241.1	422.083	C12H23O14P	[M-H]-	Trehalose 6-phosphate	Others	Saccharides and Alcohols	B			up	ko00500,ko01100,ko01110
500	pmb0790	CONS	494.19	332.5	493.18	C20H31NO13	[M+H]+	Pyridoxine-5'-O-diglucoside	Others	Vitamin	B				--
501	pme0500	DAM-R	503.16	323	504.169	C18H32O16	[M-H]-	D-(+)-Melezitose*	Others	Saccharides and Alcohols	B	up	up	up	--
502	mws1589	DAM-R	503.16	179	504.169	C18H32O16	[M-H]-	D-Panose*	Others	Saccharides and Alcohols	A	up	up	up	--
503	Lmgn002679	CONS	93.03	75.02	94.042	C6H6O	[M-H]-	Phenol	Phenolic acids	Phenolic acids	B				ko00350,ko01100
504	Lmbn001930	CONS	121.03	77.04	122.037	C7H6O2	[M-H]-	2-Hydroxybenzaldehyde (Salicylaldehyde)*	Phenolic acids	Phenolic acids	B				ko01100
505	mws0628	CONS	121.03	92	122.037	C7H6O2	[M-H]-	4-Hydroxybenzaldehyde*	Phenolic acids	Phenolic acids	A				ko01100
506	ML10179289	DAM-S	105.07	77.04	122.073	C8H10O	[M+H-H2O]+	2-Phenylethanol	Phenolic acids	Phenolic acids	B	down		down	ko00360
507	mws0025	DAM-S	125.02	79.02	126.032	C6H6O3	[M-H]-	Pyrogallol*	Phenolic acids	Phenolic acids	B		up		--
508	Hmbn002174	CONS	135.05	120.02	136.053	C8H8O2	[M-H]-	4-Hydroxyacetophenone	Phenolic acids	Phenolic acids	A				ko01100
509	Lmbn001981	CONS	137.02	93.03	138.032	C7H6O3	[M-H]-	2,5-Dihydroxybenzaldehyde*	Phenolic acids	Phenolic acids	B				ko00350,ko01100
510	Hmgn001653	CONS	137.02	93.04	138.032	C7H6O3	[M-H]-	Protocatechuic aldehyde*	Phenolic acids	Phenolic acids	B				ko00950
511	Lmgn001670	CONS	137.03	108.02	138.032	C7H6O3	[M-H]-	Salicylic acid*	Phenolic acids	Phenolic acids	A				ko00360,ko01100,ko01110,ko04075
512	mws2368	CONS	137.06	119.05	138.068	C8H10O2	[M-H]-	Tyrosol	Phenolic acids	Phenolic acids	A				ko00350,ko01100
513	Zmzn002575	CONS	138.02	108.02	139.027	C6H5NO3	[M-H]-	2-Nitrophenol	Phenolic acids	Phenolic acids	B				--
514	mws2213	DAM-S	147.05	77.01	148.052	C9H8O2	[M-H]-	Cinnamic acid	Phenolic acids	Phenolic acids	A			down	ko00130,ko00360,ko00940,ko00998,ko01100,ko01110
515	mws0921	DAM-S	149.06	131	150.068	C9H10O2	[M-H]-	p-Coumaryl alcohol	Phenolic acids	Phenolic acids	A	up		up	ko00940,ko01100,ko01110
516	mws0458	CONS	151.04	136	152.047	C8H8O3	[M-H]-	Vanillin	Phenolic acids	Phenolic acids	A				ko00998,ko01100,ko01110
517	mws0444	CONS	152.04	108	153.043	C7H7NO3	[M-H]-	3-Aminosalicylic acid	Phenolic acids	Phenolic acids	A				--
518	mws0180	DAM-S	153.02	109.03	154.027	C7H6O4	[M-H]-	2,5-Dihydroxybenzoic acid*	Phenolic acids	Phenolic acids	A		up		ko00350,ko01100
519	pme1439	CONS	165.05	119	164.047	C9H8O3	[M+H]+	p-Coumaric acid*	Phenolic acids	Phenolic acids	A				ko00130,ko00350,ko00940,ko00950,ko00998,ko01100,ko01110
520	pme0281	CONS	165.02	121.03	166.027	C8H6O4	[M-H]-	Terephthalic acid*	Phenolic acids	Phenolic acids	A				ko01100
521	mws0028	CONS	167.03	108.02	168.042	C8H8O4	[M-H]-	Vanillic acid	Phenolic acids	Phenolic acids	A				--
522	mws0009	DAM-S	179.07	91	178.063	C10H10O3	[M+H]+	Coniferaldehyde*	Phenolic acids	Phenolic acids	A	up			ko00940,ko01100,ko01110
523	mws1195	CONS	179.07	147.1	178.063	C10H10O3	[M+H]+	p-Coumaric acid methyl ester*	Phenolic acids	Phenolic acids	A				--
524	mws2212	DAM-S	179.03	135.05	180.042	C9H8O4	[M-H]-	Caffeic acid	Phenolic acids	Phenolic acids	A	up		up	ko00940,ko01100,ko01110
525	Hmtn001288	CONS	181.05	135.04	182.058	C9H10O4	[M-H]-	Methyl 2,4-dihydroxyphenylacetate*	Phenolic acids	Phenolic acids	B				--
526	mws1350	CONS	181.05	151	182.058	C9H10O4	[M-H]-	Syringaldehyde; 4-Hydroxy-3,5-Dimethoxybenzaldehyde*	Phenolic acids	Phenolic acids	A				--
527	Lmrn001951	CONS	181.05	135.04	182.058	C9H10O4	[M-H]-	(S)-2-Hydroxy-3-(4-Hydroxyphenyl)Propanoic Acid*	Phenolic acids	Phenolic acids	B				--
528	MA10002917	CONS	183.01	109.02	184.012	C6H4N2O5	[M-H]-	2,4-Dinitrophenol	Phenolic acids	Phenolic acids	B				--
529	mws0014	CONS	193.05	134.01	194.058	C10H10O4	[M-H]-	Ferulic acid	Phenolic acids	Phenolic acids	A				ko00940,ko01100,ko01110
530	mws0027	CONS	197.05	123	198.053	C9H10O5	[M-H]-	Syringic acid	Phenolic acids	Phenolic acids	A				--
531	Lmln010063	CONS	205.16	189.13	206.167	C14H22O	[M-H]-	2,6-Di-t-butylphenol	Phenolic acids	Phenolic acids	A				--
532	MA10107783	CONS	207.03	119.05	208.037	C10H8O5	[M-H]-	3-[(1-Carboxyvinyl)oxy]benzoic acid	Phenolic acids	Phenolic acids	B				ko00130,ko01110
533	pme3443	DAM-S	207.07	192	208.074	C11H12O4	[M-H]-	Sinapinaldehyde	Phenolic acids	Phenolic acids	A	up			ko00940,ko01100,ko01110
534	mws4085	DAM-S	223.06	193	224.068	C11H12O5	[M-H]-	Sinapic acid	Phenolic acids	Phenolic acids	A	up		up	ko00940,ko01100,ko01110
535	Lmhn003240	CONS	237.04	121.03	238.048	C11H10O6	[M-H]-	Benzoylmalic acid	Phenolic acids	Phenolic acids	B				--
536	pmn001320	CONS	237.08	163.04	238.084	C12H14O5	[M-H]-	1-O-p-Cumaroylglycerol	Phenolic acids	Phenolic acids	A				--
537	Lmhn003373	CONS	253.04	137.02	254.043	C11H10O7	[M-H]-	p-Hydroxybenzoylmalic acid	Phenolic acids	Phenolic acids	B				--
538	pmp000087	CONS	269.1	177.05	268.095	C13H16O6	[M+H]+	2-Feruloyl-sn-glycerol	Phenolic acids	Phenolic acids	A				--
539	Lmlp012720	CONS	279.16	149.02	278.152	C16H22O4	[M+H]+	Dibutyl phthalate	Phenolic acids	Phenolic acids	A				--
540	Lmhn002926	CONS	279.05	163.04	280.058	C13H12O7	[M-H]-	p-Coumaroylmalic acid	Phenolic acids	Phenolic acids	B				--
541	Zmhn001358	CONS	299.08	137.02	300.084	C13H16O8	[M-H]-	4-O-Glucosyl-4-hydroxybenzoic acid*	Phenolic acids	Phenolic acids	B				--
542	Zmhn001926	DAM-S	299.08	137.02	300.084	C13H16O8	[M-H]-	1-O-Salicyl-D-glucose*	Phenolic acids	Phenolic acids	B		down		--
543	Lmhn003074	CONS	309.06	193.05	310.069	C14H14O8	[M-H]-	Feruloylmalic acid	Phenolic acids	Phenolic acids	B				--
544	pmn001367	CONS	315.07	153.02	316.079	C13H16O9	[M-H]-	Protocatechuic acid-4-O-glucoside*	Phenolic acids	Phenolic acids	A				--
545	pmb2871	CONS	315.07	153	316.079	C13H16O9	[M-H]-	2,5-Dihydroxybenzoic acid O-glucoside*	Phenolic acids	Phenolic acids	A				--
546	Hmtn001120	DAM-S	315.11	153.06	316.116	C14H20O8	[M-H]-	5-(2-Hydroxyethyl)-2-O-glucosylphenol	Phenolic acids	Phenolic acids	A			up	--
547	pmn001419	CONS	325.09	163.04	326.1	C15H18O8	[M-H]-	1-O-[(E)-p-Cumaroyl]-D-glucose*	Phenolic acids	Phenolic acids	A				--
548	pmn001517	CONS	329.12	167	330.131	C15H22O8	[M-H]-	3,4,5-Trimethoxyphenyl-1-O-Glucoside	Phenolic acids	Phenolic acids	B				--
549	Lmmn001294	DAM-S	331.1	153.02	332.111	C14H20O9	[M-H]-	Koaburaside	Phenolic acids	Phenolic acids	A			up	--
550	Hmln002806	DAM-S	335.08	179.03	336.085	C16H16O8	[M-H]-	5-O-Caffeoylshikimic acid	Phenolic acids	Phenolic acids	B	up		up	ko00940,ko00941,ko00945,ko01100,ko01110
551	pmb3074	CONS	337.09	191.05	338.1	C16H18O8	[M-H]-	5-O-p-Coumaroylquinic acid*	Phenolic acids	Phenolic acids	A				ko00940,ko00941,ko00945,ko01110
552	Zmln000899	CONS	343.11	181.05	344.111	C15H20O9	[M-H]-	Syringaldehyde-4-O-glucoside	Phenolic acids	Phenolic acids	B				--
553	Lmtn000940	DAM-R	345.08	139.04	346.09	C14H18O10	[M-H]-	1-O-(3,4-Dihydroxy-5-methoxy-benzoyl)-glucoside	Phenolic acids	Phenolic acids	B	up	up	up	--
554	mws2108	DAM-S	353.09	135.1	354.095	C16H18O9	[M-H]-	Cryptochlorogenic acid*	Phenolic acids	Phenolic acids	A	up		up	--
555	mws0178	DAM-S	353.09	191.01	354.095	C16H18O9	[M-H]-	Chlorogenic acid*	Phenolic acids	Phenolic acids	A	up		up	ko00940,ko00941,ko00945,ko01110
556	pme1816	DAM-S	353.09	191	354.095	C16H18O9	[M-H]-	Neochlorogenic acid(5-O-Caffeoylquinic acid)*	Phenolic acids	Phenolic acids	A	up		up	--
557	Zmhn002422	CONS	355.1	193.05	356.11	C16H20O9	[M-H]-	1-O-Feruloyl-D-Glucose	Phenolic acids	Phenolic acids	B				--
558	pmb3107	CONS	359.1	182.1	360.106	C15H20O10	[M-H]-	Glucosyringic Acid	Phenolic acids	Phenolic acids	A				--
559	pmb0752	CONS	369.12	177.1	368.111	C17H20O9	[M+H]+	3-O-Feruloylquinic acid*	Phenolic acids	Phenolic acids	A				--
560	pmn001695	CONS	371.1	249.06	372.106	C16H20O10	[M-H]-	Trihydroxycinnamoylquinic acid	Phenolic acids	Phenolic acids	A				--
561	Hmbn005951	DAM-S	383.12	163.04	384.121	C21H20O7	[M-H]-	1,3-O-Di-p-Coumaroylglycerol	Phenolic acids	Phenolic acids	A	up			--
562	Zmhn002227	CONS	385.11	223.06	386.121	C17H22O10	[M-H]-	4-O-Glucosyl-sinapate	Phenolic acids	Phenolic acids	B				--
563	Lmhn002573	CONS	399.09	205.04	400.101	C17H20O11	[M-H]-	Sinapoylglucuronic acid	Phenolic acids	Phenolic acids	A				--
564	Cmjn004337	CONS	401.14	269.1	402.153	C18H26O10	[M-H]-	Benzyl-(2''-O-xylosyl)glucoside	Phenolic acids	Phenolic acids	B				--
565	pmn001319	DAM-S	413.12	398.1	414.131	C22H22O8	[M-H]-	1-O-Feruloyl-3-O-p-Coumaroylglycerol	Phenolic acids	Phenolic acids	A	up		up	--
566	Cmzn005251	DAM-S	433.11	271.06	434.121	C21H22O10	[M-H]-	6-O-Caffeoylarbutin	Phenolic acids	Phenolic acids	B	up		up	--
567	pmp000091	DAM-R	445.15	177.05	444.142	C23H24O9	[M+H]+	1,3-O-Diferuloylglycerol*	Phenolic acids	Phenolic acids	A	up	up	up	--
568	Hmbp006861	DAM-R	445.15	177.05	444.142	C23H24O9	[M+H]+	1,2-O-Diferuloylglycerol*	Phenolic acids	Phenolic acids	A	up	up	up	--
569	Lmhn002321	DAM-S	461.07	167.04	462.08	C21H18O12	[M-H]-	Vnilloylcaffeoyltartaric acid	Phenolic acids	Phenolic acids	B	down		down	--
570	Li512115	DAM-S	515.12	353.09	516.127	C25H24O12	[M-H]-	Isochlorogenic acid B*	Phenolic acids	Phenolic acids	A	up		up	--
571	pmn001382	DAM-S	515.12	353.09	516.127	C25H24O12	[M-H]-	Isochlorogenic acid A*	Phenolic acids	Phenolic acids	A	up		up	--
572	pmn001384	DAM-S	515.12	353.09	516.127	C25H24O12	[M-H]-	Isochlorogenic acid C*	Phenolic acids	Phenolic acids	A	up		up	--
573	Zmhn000785	DAM-R	515.16	341.11	516.169	C19H32O16	[M-H]-	Di-O-Glucosylquinic acid	Phenolic acids	Phenolic acids	B	up	up	up	--
574	Hmbn002692	CONS	517.16	175.04	518.164	C22H30O14	[M-H]-	6'-O-Feruloyl-D-sucrose	Phenolic acids	Phenolic acids	B				--
575	pmb2833	CONS	529.16	193.1	530.164	C23H30O14	[M-H]-	3-O-Feruloylquinic acid glucoside*	Phenolic acids	Phenolic acids	A				--
576	Lmgn002253	DAM-S	695.2	353.09	696.19	C31H36O18	[M-H]-	Syringoylcaffeoylquinic acid-D-glucose	Phenolic acids	Phenolic acids	B	up		up	--
577	Lmtn005519	CONS	241.09	226.06	242.094	C15H14O3	[M-H]-	4-Methoxy-9,10-dihydrophenanthrene-2,5-diphenol	Quinones	PhenAnthraquinones	B				--
578	mws0024	DAM-S	169.01	125	170.022	C7H6O5	[M-H]-	Gallic acid	Tannins	Tannin	A	up	up		--
579	pme0309	CONS	183.03	124	184.037	C8H8O5	[M-H]-	3-O-Methylgallic Acid*	Tannins	Tannin	A				--
580	Lmlp002205	CONS	197.12	161.1	196.109	C11H16O3	[M+H]+	Isololiolide	Terpenoids	Terpene	A				--
581	Hmgp005956	CONS	223.13	149.02	222.125	C13H18O3	[M+H]+	Dehydrovomifoliol	Terpenoids	Monoterpenoids	B				--
582	Hmcp003852	CONS	223.21	207.03	222.198	C15H26O	[M+H]+	Elemol	Terpenoids	Sesquiterpenoids	B				--
583	Hmcn003273	CONS	247.13	203.14	248.141	C15H20O3	[M-H]-	Reynosin	Terpenoids	Terpene	B				--
584	pmp001054	DAM-S	422.17	225.08	404.132	C17H24O11	[M+NH4]+	Gardenoside	Terpenoids	Sesquiterpenoids	B			up	--
585	pmn001700	DAM-S	455.35	455.35	456.36	C30H48O3	[M-H]-	24,30-Dihydroxy-12(13)-enolupinol	Terpenoids	Triterpene	B	down		down	--
586	pmn001705	DAM-S	471.35	471.35	472.355	C30H48O4	[M-H]-	3,24-Dihydroxy-17,21-semiacetal-12(13)oleanolic fruit	Terpenoids	Triterpene	B	down	down		--
	£: The metabololite were classified into types as CONS: conserved metabolites or non-resonsive metabolites to low nitrogen, DAM-R: Differentially accumulated metabolites regardless of growth stages, DAM-S: Growth stage specific differentially accumulated metabolites.
