# Supplementary material for: Agro-morphological and metabolomics analysis of low nitrogen stress response in Axonopus compressus
Source: AoB Plants. 2021 May 7;13(4):plab022. doi: 10.1093/aobpla/plab022 (PMC8256886; doi:10.1093/aobpla/plab022)
Supplement: plab022_suppl_Supplementary_Table_S2 [file plab022_suppl_supplementary_table_s2.xlsx]

## Sheet: Sheet4
Table S2: List of annotated KEGG pathways and their enrichment among the differentially accumulated matabolomes in carpet grass after 15 days (T1), 30 days (T2) and 45 days (T3) after exposure to stress.
Sr. No.	KEGG pathway	ko_id	Cluter_frequency			Metabolome_frequency			P-value			Corrected_P-value			Pathway
			T1	T2	T3	T1	T2	T3	T1	T2	T3	T1	T2	T3
1	2-Oxocarboxylic acid metabolism	ko01210	0.105263	0.135593	0.0273973	0.0815451	0.0818966	0.0815451	0.248904	0.0754741	0.994043	1	1	1	https:\\www.genome.jp\dbget-bin\www_bget?map01210
2	ABC transporters	ko02010	0.223684	0.338983	0.150685	0.158798	0.159483	0.158798	0.0471709	4.13949e-05	0.658205	1	0.00273206	1	https:\\www.genome.jp\dbget-bin\www_bget?map02010
3	AGE-RAGE signaling pathway in diabetic complications	ko04933	0.0131579	0.0169492	0.0136986	0.00429185	0.00431034	0.00429185	0.32618	0.25431	0.313305	1	1	1	https:\\www.genome.jp\dbget-bin\www_bget?map04933
4	Alanine, aspartate and glutamate metabolism	ko00250	0.0394737	0.0508475	0.0273973	0.0300429	0.0301724	0.0300429	0.41265	0.250389	0.701893	1	1	1	https:\\www.genome.jp\dbget-bin\www_bget?map00250
5	alpha-Linolenic acid metabolism	ko00592			0.0273973			0.0214592			0.500089			1	https:\\www.genome.jp\dbget-bin\www_bget?map00592
6	Amino sugar and nucleotide sugar metabolism	ko00520	0.0263158	0.0338983	0.0273973	0.0300429	0.0301724	0.0300429	0.727195	0.568569	0.701893	1	1	1	https:\\www.genome.jp\dbget-bin\www_bget?map00520
7	Aminoacyl-tRNA biosynthesis	ko00970	0.105263	0.20339	0.0410959	0.0772532	0.0775862	0.0772532	0.195112	0.000144961	0.958756	1	0.0095674	1	https:\\www.genome.jp\dbget-bin\www_bget?map00970
8	Anthocyanin biosynthesis	ko00942	0.0526316	0.0508475	0.0547945	0.0171674	0.012931	0.0171674	0.0107213	0.0158244	0.00909553	0.664718	1	0.600305	https:\\www.genome.jp\dbget-bin\www_bget?map00942
9	Arachidonic acid metabolism	ko00590			0.0136986			0.00429185			0.313305			1	https:\\www.genome.jp\dbget-bin\www_bget?map00590
10	Arginine and proline metabolism	ko00330	0.0263158	0.101695	0.0136986	0.0429185	0.0431034	0.0429185	0.892543	0.0190544	0.978716	1	1	1	https:\\www.genome.jp\dbget-bin\www_bget?map00330
11	Arginine biosynthesis	ko00220	0.0526316	0.0508475	0.0136986	0.0300429	0.0301724	0.0300429	0.159096	0.250389	0.930965	1	1	1	https:\\www.genome.jp\dbget-bin\www_bget?map00220
12	Ascorbate and aldarate metabolism	ko00053	0.0263158	0.0677966	0.0273973	0.0343348	0.0344828	0.0343348	0.797712	0.116046	0.774872	1	1	1	https:\\www.genome.jp\dbget-bin\www_bget?map00053
13	beta-Alanine metabolism	ko00410	0.0394737	0.0338983	0.0273973	0.0171674	0.0172414	0.0171674	0.102953	0.268131	0.371599	1	1	1	https:\\www.genome.jp\dbget-bin\www_bget?map00410
14	Betalain biosynthesis	ko00965	0.0131579		0.0136986	0.00858369		0.00858369	0.546914		0.529377	1		1	https:\\www.genome.jp\dbget-bin\www_bget?map00965
15	Biosynthesis of amino acids	ko01230	0.144737	0.237288	0.0547945	0.124464	0.125	0.124464	0.324635	0.00383123	0.994529	1	0.252861	1	https:\\www.genome.jp\dbget-bin\www_bget?map01230
16	Biosynthesis of secondary metabolites	ko01110	0.434211	0.457627	0.369863	0.386266	0.387931	0.386266	0.18329	0.132111	0.687572	1	1	1	https:\\www.genome.jp\dbget-bin\www_bget?map01110
17	Biosynthesis of unsaturated fatty acids	ko01040			0.0136986			0.0214592			0.850315			1	https:\\www.genome.jp\dbget-bin\www_bget?map01040
18	Biosynthesis of various secondary metabolites - part 2	ko00998	0.0131579	0.0338983	0.0273973	0.0343348	0.0344828	0.0343348	0.959969	0.647761	0.774872	1	1	1	https:\\www.genome.jp\dbget-bin\www_bget?map00998
19	Biotin metabolism	ko00780	0.0131579	0.0169492		0.0128755	0.012931		0.695981	0.587197		1	1		https:\\www.genome.jp\dbget-bin\www_bget?map00780
20	C5-Branched dibasic acid metabolism	ko00660	0.0131579			0.0257511			0.909331			1			https:\\www.genome.jp\dbget-bin\www_bget?map00660
21	Caffeine metabolism	ko00232	0.0263158		0.0273973	0.0128755		0.0128755	0.24878		0.231927	1		1	https:\\www.genome.jp\dbget-bin\www_bget?map00232
22	Carbapenem biosynthesis	ko00332		0.0338983	0.0136986		0.012931	0.0128755		0.15991	0.678102		1	1	https:\\www.genome.jp\dbget-bin\www_bget?map00332
23	Carbon fixation in photosynthetic organisms	ko00710	0.0394737	0.0338983	0.0273973	0.0128755	0.012931	0.0128755	0.0337793	0.15991	0.231927	1	1	1	https:\\www.genome.jp\dbget-bin\www_bget?map00710
24	Carbon metabolism	ko01200	0.0526316	0.0508475	0.0410959	0.0600858	0.0603448	0.0600858	0.727404	0.739249	0.871283	1	1	1	https:\\www.genome.jp\dbget-bin\www_bget?map01200
25	Citrate cycle (TCA cycle)	ko00020	0.0131579	0.0169492	0.0136986	0.0171674	0.0172414	0.0171674	0.79644	0.693552	0.78027	1	1	1	https:\\www.genome.jp\dbget-bin\www_bget?map00020
26	Cyanoamino acid metabolism	ko00460	0.0526316	0.101695	0.0273973	0.0343348	0.0344828	0.0343348	0.240996	0.00397082	0.774872	1	0.262074	1	https:\\www.genome.jp\dbget-bin\www_bget?map00460
27	Cysteine and methionine metabolism	ko00270	0.0263158	0.0508475	0.0273973	0.0343348	0.0344828	0.0343348	0.797712	0.330995	0.774872	1	1	1	https:\\www.genome.jp\dbget-bin\www_bget?map00270
28	D-Arginine and D-ornithine metabolism	ko00472	0.0131579	0.0169492		0.00858369	0.00862069		0.546914	0.444768		1	1		https:\\www.genome.jp\dbget-bin\www_bget?map00472
29	Flavone and flavonol biosynthesis	ko00944	0.144737	0.101695	0.123288	0.0686695	0.0689655	0.0686695	0.00240913	0.193906	0.0290673	0.149366	1	1	https:\\www.genome.jp\dbget-bin\www_bget?map00944
30	Flavonoid biosynthesis	ko00941	0.118421	0.0677966	0.0821918	0.0600858	0.0603448	0.0600858	0.0124685	0.496179	0.24859	0.773045	1	1	https:\\www.genome.jp\dbget-bin\www_bget?map00941
31	Folate biosynthesis	ko00790			0.0136986			0.00429185			0.313305			1	https:\\www.genome.jp\dbget-bin\www_bget?map00790
32	Fructose and mannose metabolism	ko00051	0.0263158	0.0338983	0.0273973	0.0128755	0.012931	0.0128755	0.24878	0.15991	0.231927	1	1	1	https:\\www.genome.jp\dbget-bin\www_bget?map00051
33	Galactose metabolism	ko00052	0.0921053	0.135593	0.0958904	0.0429185	0.0431034	0.0429185	0.0153255	0.000344497	0.0119675	0.950178	0.0227368	0.789854	https:\\www.genome.jp\dbget-bin\www_bget?map00052
34	Glucosinolate biosynthesis	ko00966	0.0526316	0.0847458	0.0136986	0.0343348	0.0344828	0.0343348	0.240996	0.0270144	0.953264	1	1	1	https:\\www.genome.jp\dbget-bin\www_bget?map00966
35	Glutathione metabolism	ko00480	0.0263158	0.0847458	0.0273973	0.0300429	0.0301724	0.0300429	0.727195	0.0126121	0.701893	1	0.832402	1	https:\\www.genome.jp\dbget-bin\www_bget?map00480
36	Glycine, serine and threonine metabolism	ko00260	0.0394737	0.0847458	0.0547945	0.0343348	0.0344828	0.0343348	0.515643	0.0270144	0.215527	1	1	1	https:\\www.genome.jp\dbget-bin\www_bget?map00260
37	Glycolysis / Gluconeogenesis	ko00010	0.0131579	0.0169492	0.0136986	0.00858369	0.00862069	0.00858369	0.546914	0.444768	0.529377	1	1	1	https:\\www.genome.jp\dbget-bin\www_bget?map00010
38	Glyoxylate and dicarboxylate metabolism	ko00630	0.0394737	0.0338983	0.0136986	0.0429185	0.0431034	0.0429185	0.688816	0.771741	0.978716	1	1	1	https:\\www.genome.jp\dbget-bin\www_bget?map00630
39	Histidine metabolism	ko00340	0.0263158	0.0338983	0.0136986	0.0171674	0.0172414	0.0171674	0.394607	0.268131	0.78027	1	1	1	https:\\www.genome.jp\dbget-bin\www_bget?map00340
40	Indole alkaloid biosynthesis	ko00901	0.0394737	0.0508475	0.0410959	0.0128755	0.012931	0.0128755	0.0337793	0.0158244	0.0298853	1	1	1	https:\\www.genome.jp\dbget-bin\www_bget?map00901
41	Inositol phosphate metabolism	ko00562		0.0169492			0.012931			0.587197			1		https:\\www.genome.jp\dbget-bin\www_bget?map00562
42	Isoflavonoid biosynthesis	ko00943	0.0263158	0.0169492	0.0136986	0.0171674	0.0172414	0.0171674	0.394607	0.693552	0.78027	1	1	1	https:\\www.genome.jp\dbget-bin\www_bget?map00943
43	Isoquinoline alkaloid biosynthesis	ko00950	0.0131579	0.0169492	0.0136986	0.0171674	0.0172414	0.0171674	0.79644	0.693552	0.78027	1	1	1	https:\\www.genome.jp\dbget-bin\www_bget?map00950
44	Linoleic acid metabolism	ko00591			0.0273973			0.0472103			0.909044			1	https:\\www.genome.jp\dbget-bin\www_bget?map00591
45	Lysine biosynthesis	ko00300	0.0263158	0.0338983	0.0136986	0.0128755	0.012931	0.0128755	0.24878	0.15991	0.678102	1	1	1	https:\\www.genome.jp\dbget-bin\www_bget?map00300
46	Lysine degradation	ko00310	0.0526316	0.0338983	0.0273973	0.0300429	0.0301724	0.0300429	0.159096	0.568569	0.701893	1	1	1	https:\\www.genome.jp\dbget-bin\www_bget?map00310
47	Metabolic pathways	ko01100	0.75	0.813559	0.712329	0.751073	0.75431	0.751073	0.57805	0.146644	0.861209	1	1	1	https:\\www.genome.jp\dbget-bin\www_bget?map01100
48	Monobactam biosynthesis	ko00261	0.0131579	0.0338983	0.0136986	0.0214592	0.0215517	0.0214592	0.863997	0.376352	0.850315	1	1	1	https:\\www.genome.jp\dbget-bin\www_bget?map00261
49	Nicotinate and nicotinamide metabolism	ko00760	0.0131579	0.0169492	0.0136986	0.0300429	0.0301724	0.0300429	0.939687	0.875778	0.930965	1	1	1	https:\\www.genome.jp\dbget-bin\www_bget?map00760
50	Nitrogen metabolism	ko00910	0.0131579	0.0169492		0.00858369	0.00862069		0.546914	0.444768		1	1		https:\\www.genome.jp\dbget-bin\www_bget?map00910
51	Pantothenate and CoA biosynthesis	ko00770	0.0526316	0.0677966	0.0547945	0.0343348	0.0344828	0.0343348	0.240996	0.116046	0.215527	1	1	1	https:\\www.genome.jp\dbget-bin\www_bget?map00770
52	Penicillin and cephalosporin biosynthesis	ko00311	0.0131579	0.0338983	0.0136986	0.00858369	0.00862069	0.00858369	0.546914	0.0638528	0.529377	1	1	1	https:\\www.genome.jp\dbget-bin\www_bget?map00311
53	Pentose and glucuronate interconversions	ko00040	0.0394737	0.0508475	0.0410959	0.0257511	0.0258621	0.0257511	0.303984	0.173735	0.278894	1	1	1	https:\\www.genome.jp\dbget-bin\www_bget?map00040
54	Pentose phosphate pathway	ko00030	0.0131579	0.0169492	0.0136986	0.0171674	0.0172414	0.0171674	0.79644	0.693552	0.78027	1	1	1	https:\\www.genome.jp\dbget-bin\www_bget?map00030
55	Phenylalanine metabolism	ko00360	0.0131579	0.0169492	0.0410959	0.0515021	0.0517241	0.0515021	0.992407	0.973279	0.784763	1	1	1	https:\\www.genome.jp\dbget-bin\www_bget?map00360
56	Phenylalanine, tyrosine and tryptophan biosynthesis	ko00400	0.0394737	0.0508475	0.0273973	0.0386266	0.0387931	0.0386266	0.608412	0.4116	0.831957	1	1	1	https:\\www.genome.jp\dbget-bin\www_bget?map00400
57	Phenylpropanoid biosynthesis	ko00940	0.0921053	0.0169492	0.0821918	0.0600858	0.0603448	0.0600858	0.128918	0.985713	0.24859	1	1	1	https:\\www.genome.jp\dbget-bin\www_bget?map00940
58	Phosphatidylinositol signaling system	ko04070		0.0169492			0.00431034			0.25431			1		https:\\www.genome.jp\dbget-bin\www_bget?map04070
59	Porphyrin and chlorophyll metabolism	ko00860		0.0169492			0.00862069			0.444768			1		https:\\www.genome.jp\dbget-bin\www_bget?map00860
60	Purine metabolism	ko00230	0.0789474	0.0338983	0.109589	0.0686695	0.0689655	0.0686695	0.427691	0.947083	0.0853554	1	1	1	https:\\www.genome.jp\dbget-bin\www_bget?map00230
61	Pyrimidine metabolism	ko00240	0.0657895	0.0338983	0.0684932	0.0729614	0.0732759	0.0729614	0.705484	0.959255	0.663679	1	1	1	https:\\www.genome.jp\dbget-bin\www_bget?map00240
62	Pyruvate metabolism	ko00620	0.0263158	0.0169492	0.0273973	0.0128755	0.012931	0.0128755	0.24878	0.587197	0.231927	1	1	1	https:\\www.genome.jp\dbget-bin\www_bget?map00620
63	Riboflavin metabolism	ko00740	0.0131579	0.0169492	0.0136986	0.00858369	0.00862069	0.00858369	0.546914	0.444768	0.529377	1	1	1	https:\\www.genome.jp\dbget-bin\www_bget?map00740
64	Starch and sucrose metabolism	ko00500	0.0394737	0.0508475	0.0547945	0.0257511	0.0258621	0.0257511	0.303984	0.173735	0.0788328	1	1	1	https:\\www.genome.jp\dbget-bin\www_bget?map00500
65	Stilbenoid, diarylheptanoid and gingerol biosynthesis	ko00945	0.0263158		0.0273973	0.0171674		0.0171674	0.394607		0.371599	1		1	https:\\www.genome.jp\dbget-bin\www_bget?map00945
66	Sulfur metabolism	ko00920		0.0169492	0.0136986		0.0172414	0.0171674		0.693552	0.78027		1	1	https:\\www.genome.jp\dbget-bin\www_bget?map00920
67	Sulfur relay system	ko04122		0.0169492	0.0136986		0.00862069	0.00858369		0.444768	0.529377		1	1	https:\\www.genome.jp\dbget-bin\www_bget?map04122
68	Taurine and hypotaurine metabolism	ko00430		0.0169492	0.0136986		0.00862069	0.00858369		0.444768	0.529377		1	1	https:\\www.genome.jp\dbget-bin\www_bget?map00430
69	Thiamine metabolism	ko00730		0.0169492	0.0136986		0.00862069	0.00858369		0.444768	0.529377		1	1	https:\\www.genome.jp\dbget-bin\www_bget?map00730
70	Tropane, piperidine and pyridine alkaloid biosynthesis	ko00960	0.0263158	0.0508475	0.0136986	0.0300429	0.0301724	0.0300429	0.727195	0.250389	0.930965	1	1	1	https:\\www.genome.jp\dbget-bin\www_bget?map00960
71	Tryptophan metabolism	ko00380	0.0263158	0.0338983	0.0273973	0.0171674	0.0172414	0.0171674	0.394607	0.268131	0.371599	1	1	1	https:\\www.genome.jp\dbget-bin\www_bget?map00380
72	Tyrosine metabolism	ko00350	0.0131579	0.0338983	0.0136986	0.0386266	0.0387931	0.0386266	0.973491	0.715235	0.968427	1	1	1	https:\\www.genome.jp\dbget-bin\www_bget?map00350
73	Ubiquinone and other terpenoid-quinone biosynthesis	ko00130			0.0136986			0.0171674			0.78027			1	https:\\www.genome.jp\dbget-bin\www_bget?map00130
74	Valine, leucine and isoleucine biosynthesis	ko00290	0.0394737	0.0677966		0.0343348	0.0344828		0.515643	0.116046		1	1		https:\\www.genome.jp\dbget-bin\www_bget?map00290
75	Valine, leucine and isoleucine degradation	ko00280	0.0394737	0.0508475		0.0214592	0.0215517		0.197199	0.105799		1	1		https:\\www.genome.jp\dbget-bin\www_bget?map00280
76	Zeatin biosynthesis	ko00908	0.0131579	0.0338983		0.0257511	0.0258621		0.909331	0.477661		1	1		https:\\www.genome.jp\dbget-bin\www_bget?map00908
